# Supplementary material for: Sodium quercetin-8-sulfonate trihydrate
Source: Acta Crystallogr Sect E Struct Rep Online. 2010 Jul 31;66(Pt 8):m1036–7. doi: 10.1107/S1600536810029570 (PMC3007453; doi:10.1107/S1600536810029570)
Supplement: Supplementary file 1 [file e-66-m1036-sup1.cif]

##############################################################################
###                                                                        ###
###        Electronic paper (Acta Crystallographica Section E)             ###
###                                                                        ###
##############################################################################
#                                                                            #
# This CIF contains the data in a paper accepted for publication in Acta     #
# Crystallographica Section E. It conforms to the requirements of Notes      #
# for Authors for Section E, and has been peer reviewed under the auspices   #
# of the IUCr Commission on Journals.                                        #
#                                                                            #
# Full details of the Crystallographic Information File format               #
# are given in the paper "The Crystallographic Information File (CIF):       #
# a New Standard Archive File for Crystallography" by S. R. Hall, F. H.      #
# Allen and I. D. Brown [Acta Cryst. (1991), A47, 655-685].                  #
#                                                                            #
# The current version of the core CIF dictionary is obtainable from          #
# ftp://ftp.iucr.org/pub/cif_core.dic. The current version number is 2.4.    #
#                                                                            #
# Software is freely available for graphical display of the structure(s) in  #
# this CIF.  For information consult the CIF home page http://www.iucr.org/  #
# cif/home.html                                                              #
#                                                                            #
# This file may be used for bona fide research purposes within the           #
# scientific community so long as proper attribution is given to the journal # 
# article from which it was obtained.                                        #
#                                                                            #
##############################################################################
                                             
data_I
_audit_creation_method     SHELXL97
_chemical_name_systematic
;
poly[[diaqua[\m-2-(3,4-dihydroxyphenyl)-3,5,7-trihydroxy-4-oxo-4<i>H</i>-
chromene-8-sulfonato]sodium] monoydrate]
3,3',4',5,7-pentahydroxyflavone-8-sulfonate sodium trihydrate
;
_chemical_name_common     'quercetin-8-sulfonate sodium trihydrate'
_chemical_formula_moiety     'C15 H13 Na O12 S, H2 O'
_chemical_formula_sum     'C15 H15 Na O13 S'
_chemical_formula_iupac     '[Na (C15 H9 O10 S) (H2 O1)2], H2 O'
_chemical_formula_weight     458.33
_chemical_melting_point     ?
_symmetry_cell_setting     triclinic
_symmetry_space_group_name_H-M     'P -1'
_symmetry_space_group_name_Hall     '-P 1'
loop_
    _symmetry_equiv_pos_as_xyz
    'x, y, z'
    '-x, -y, -z'
_cell_length_a     7.595(3)
_cell_length_b     10.157(3)
_cell_length_c     12.183(4)
_cell_angle_alpha     76.576(4)
_cell_angle_beta     81.031(4)
_cell_angle_gamma     77.385(3)
_cell_volume     886.6(5)
_cell_formula_units_Z     2
_cell_measurement_reflns_used     3467
_cell_measurement_theta_min     2.34
_cell_measurement_theta_max     26.15
_cell_measurement_temperature     295(2)
_exptl_crystal_description     'needle'
_exptl_crystal_colour     'pale yellow'
_exptl_crystal_size_max     0.60
_exptl_crystal_size_mid     0.31
_exptl_crystal_size_min     0.24
_exptl_crystal_density_diffrn     1.717
_exptl_crystal_density_meas     ?
_exptl_crystal_density_method     'not measured'
_exptl_crystal_F_000     472
_exptl_absorpt_coefficient_mu     0.282
_exptl_absorpt_correction_type     none
_exptl_special_details
;
 The synthesis of title compound is shown in Fig. 1. The crude product was
 recrystallized by CH~3~OH/H~2~O = 3/1 in the yield of 60%. However, the
 single crystals were obtained in 0.9% NaCl aqueous solution at a
 concentration of 0.3 mg ml^-1^.
;
_diffrn_ambient_temperature     295(2)
_diffrn_radiation_type     MoK\a
_diffrn_radiation_wavelength     0.71073
_diffrn_radiation_source     'fine--focus sealed tube'
_diffrn_radiation_monochromator     'graphite'
_diffrn_measurement_device_type     'Bruker SMART APEX CCD'
_diffrn_measurement_method     '\f-- and \w--scans'
_diffrn_detector_area_resol_mean     ?
_diffrn_reflns_number     4109
_diffrn_reflns_av_R_equivalents     0.0130
_diffrn_reflns_av_sigmaI/netI     0.0235
_diffrn_reflns_theta_min     2.43
_diffrn_reflns_theta_max     25.00
_diffrn_reflns_theta_full     25.00
_diffrn_measured_fraction_theta_max     0.960
_diffrn_measured_fraction_theta_full     0.960
_diffrn_reflns_limit_h_min     -9
_diffrn_reflns_limit_h_max     8
_diffrn_reflns_limit_k_min     -12
_diffrn_reflns_limit_k_max     10
_diffrn_reflns_limit_l_min     -14
_diffrn_reflns_limit_l_max     9
_diffrn_standards_number     ?
_diffrn_standards_interval_count     ?
_diffrn_standards_interval_time     ?
_diffrn_standards_decay_%     ?
_refine_special_details
;
 Refinement of <i>F</i>^2^ against ALL reflections. The weighted
 <i>R</i>--factor <i>wR</i> and goodness of fit <i>S</i> are based on
 <i>F</i>^2^, conventional <i>R</i>--factors <i>R</i> are based on <i>F</i>,
 with <i>F</i> set to zero for negative <i>F</i>^2^. The threshold expression
 of <i>F</i>^2^ > \s(<i>F</i>^2^) is used only for calculating
 <i>R</i>--factors(gt) <i>etc</i>. and is not relevant to the choice of
 reflections for refinement. <i>R</i>--factors based on <i>F</i>^2^ are
 statistically about twice as large as those based on <i>F</i>, and
 <i>R</i>--factors based on ALL data will be even larger.
;
_reflns_number_total     2994
_reflns_number_gt     2691
_reflns_threshold_expression     I>2\s(I)
_refine_ls_structure_factor_coef     Fsqd
_refine_ls_matrix_type     full
_refine_ls_R_factor_all     0.0376
_refine_ls_R_factor_gt     0.0343
_refine_ls_wR_factor_gt     0.0979
_refine_ls_wR_factor_ref     0.1008
_refine_ls_goodness_of_fit_ref     1.010
_refine_ls_restrained_S_all     1.010
_refine_ls_number_reflns     2994
_refine_ls_number_parameters     289
_refine_ls_number_restraints     0
_refine_ls_hydrogen_treatment     mixed
_refine_ls_weighting_scheme     calc
_refine_ls_weighting_details
         'calc w=1/[\s^2^(Fo^2^)+(0.0667P)^2^+0.3015P] where P=(Fo^2^+2Fc^2^)/3'
_atom_sites_solution_hydrogens     geom
_atom_sites_solution_primary     direct
_atom_sites_solution_secondary     difmap
_refine_ls_shift/su_max     0.000
_refine_ls_shift/su_mean     0.000
_refine_diff_density_max     0.243
_refine_diff_density_min     -0.414
_refine_ls_extinction_method     'none'
_refine_ls_extinction_coef     ?
loop_
    _atom_type_symbol
    _atom_type_description
    _atom_type_scat_dispersion_real
    _atom_type_scat_dispersion_imag
    _atom_type_scat_source
    'C' 'C' 0.0033 0.0016
                         'International Tables Vol C Tables 4.2.6.8 and 6.1.1.4'
    'H' 'H' 0.0000 0.0000
                         'International Tables Vol C Tables 4.2.6.8 and 6.1.1.4'
    'O' 'O' 0.0106 0.0060
                         'International Tables Vol C Tables 4.2.6.8 and 6.1.1.4'
    'S' 'S' 0.1246 0.1234
                         'International Tables Vol C Tables 4.2.6.8 and 6.1.1.4'
    'Na' 'Na' 0.0362 0.0249
                         'International Tables Vol C Tables 4.2.6.8 and 6.1.1.4'
_computing_data_collection     '<i>APEX2</i> (Bruker, 2005)'
_computing_cell_refinement     '<i>SAINT-Plus</i> (Bruker, 2001)'
_computing_data_reduction     '<i>SAINT-Plus</i> (Bruker, 2001)'
_computing_structure_solution     '<i>SHELXS97</i> (Sheldrick, 2008)'
_computing_structure_refinement     '<i>SHELXL97</i> (Sheldrick, 2008)'
_computing_molecular_graphics     '<i>SHELXTL</i> (Sheldrick, 2008)'
_computing_publication_material     '<i>SHELXTL</i> (Sheldrick, 2008)'
loop_
    _atom_site_type_symbol
    _atom_site_label
    _atom_site_fract_x
    _atom_site_fract_y
    _atom_site_fract_z
    _atom_site_U_iso_or_equiv
    _atom_site_adp_type
    _atom_site_calc_flag
    _atom_site_refinement_flags
    _atom_site_occupancy
    _atom_site_disorder_assembly
    _atom_site_disorder_group
    S S1 0.91509(6) -0.29304(4) 0.71144(4) 0.02554(15) Uani d . 1 . .
    O O1 0.4645(2) 0.37543(14) 0.91755(12) 0.0410(4) Uani d . 1 . .
    H H1A 0.4085 0.4545 0.8995 0.062 Uiso calc R 1 . .
    O O2 0.72475(18) -0.29014(14) 0.75277(11) 0.0316(3) Uani d . 1 . .
    O O3 1.0212(2) -0.43287(15) 0.73041(12) 0.0423(4) Uani d . 1 . .
    O O4 0.5196(2) 0.27317(13) 0.40069(11) 0.0347(3) Uani d . 1 . .
    H H4A 0.4517 0.2682 0.3563 0.052 Uiso calc R 1 . .
    O O5 0.9040(2) -0.11772(16) 0.21432(11) 0.0427(4) Uani d . 1 . .
    H H5B 0.8299 -0.0458 0.2001 0.064 Uiso calc R 1 . .
    O O6 0.6438(2) 0.11901(14) 0.94873(11) 0.0409(4) Uani d . 1 . .
    H H6A 0.6838 0.0365 0.9526 0.061 Uiso calc R 1 . .
    O O7 0.99190(19) -0.20151(15) 0.75754(12) 0.0373(3) Uani d . 1 . .
    O O8 1.14625(18) -0.43644(14) 0.52006(12) 0.0357(3) Uani d . 1 . .
    H H8B 1.1330 -0.4599 0.5895 0.054 Uiso calc R 1 . .
    O O9 0.66041(18) 0.09603(13) 0.25617(11) 0.0308(3) Uani d . 1 . .
    O O10 0.74224(17) -0.02632(12) 0.58747(10) 0.0260(3) Uani d . 1 . .
    C C1 0.6350(3) 0.11097(19) 0.75271(16) 0.0276(4) Uani d . 1 . .
    H H1B 0.6968 0.0200 0.7645 0.033 Uiso calc R 1 . .
    C C2 0.9124(3) -0.1552(2) 0.32742(16) 0.0293(4) Uani d . 1 . .
    C C3 0.4925(3) 0.31432(19) 0.62889(16) 0.0297(4) Uani d . 1 . .
    H H3B 0.4576 0.3606 0.5580 0.036 Uiso calc R 1 . .
    C C4 0.5007(3) 0.31472(19) 0.82552(16) 0.0296(4) Uani d . 1 . .
    C C5 0.4522(3) 0.38082(19) 0.71898(17) 0.0317(4) Uani d . 1 . .
    H H5A 0.3912 0.4720 0.7077 0.038 Uiso calc R 1 . .
    C C6 0.5936(3) 0.17823(19) 0.84191(16) 0.0280(4) Uani d . 1 . .
    C C7 1.0321(2) -0.31769(18) 0.48751(16) 0.0267(4) Uani d . 1 . .
    C C8 1.0238(3) -0.2759(2) 0.37051(17) 0.0314(4) Uani d . 1 . .
    H H8A 1.0939 -0.3301 0.3217 0.038 Uiso calc R 1 . .
    C C9 0.8119(2) -0.06762(18) 0.39941(15) 0.0244(4) Uani d . 1 . .
    C C10 0.8272(2) -0.10881(18) 0.51493(15) 0.0239(4) Uani d . 1 . .
    C C11 0.5857(2) 0.17729(18) 0.64382(15) 0.0238(4) Uani d . 1 . .
    C C12 0.6164(2) 0.14599(18) 0.43889(15) 0.0250(4) Uani d . 1 . .
    C C13 0.6439(2) 0.10360(18) 0.55063(15) 0.0239(4) Uani d . 1 . .
    C C14 0.6942(2) 0.05993(18) 0.35794(15) 0.0241(4) Uani d . 1 . .
    C C15 0.9291(2) -0.23665(18) 0.56233(15) 0.0245(4) Uani d . 1 . .
    Na Na1 0.49543(10) 0.22781(8) 0.10033(6) 0.0340(2) Uani d . 1 . .
    O O13 0.7175(2) 0.36463(15) 0.09986(14) 0.0366(3) Uani d . 1 . .
    H H13A 0.790(4) 0.362(3) 0.039(2) 0.055 Uiso d . 1 . .
    H H13B 0.776(4) 0.325(3) 0.150(2) 0.055 Uiso d . 1 . .
    O O12 0.2274(2) 0.15022(17) 0.04739(15) 0.0459(4) Uani d . 1 . .
    H H12A 0.182(4) 0.209(3) -0.006(3) 0.069 Uiso d . 1 . .
    H H12B 0.151(4) 0.161(3) 0.110(3) 0.069 Uiso d . 1 . .
    O O11 0.9733(3) -0.6600(2) 0.91012(15) 0.0564(5) Uani d . 1 . .
    H H11A 0.982(5) -0.731(4) 0.882(3) 0.085 Uiso d . 1 . .
    H H11B 0.986(5) -0.582(4) 0.866(3) 0.085 Uiso d . 1 . .
loop_
    _atom_site_aniso_label
    _atom_site_aniso_U_11
    _atom_site_aniso_U_22
    _atom_site_aniso_U_33
    _atom_site_aniso_U_12
    _atom_site_aniso_U_13
    _atom_site_aniso_U_23
    S1 0.0235(3) 0.0283(3) 0.0212(3) -0.00011(18) -0.00574(18) -0.00029(18)
    O1 0.0618(10) 0.0307(7) 0.0262(8) 0.0075(7) -0.0099(7) -0.0089(6)
    O2 0.0257(7) 0.0430(8) 0.0247(7) -0.0058(6) -0.0031(5) -0.0045(6)
    O3 0.0463(9) 0.0363(8) 0.0297(8) 0.0110(7) -0.0030(6) 0.0039(6)
    O4 0.0476(9) 0.0261(7) 0.0292(7) 0.0043(6) -0.0207(6) -0.0031(6)
    O5 0.0553(10) 0.0449(8) 0.0197(7) 0.0086(7) -0.0050(6) -0.0063(6)
    O6 0.0618(10) 0.0324(7) 0.0219(7) 0.0103(7) -0.0124(7) -0.0051(6)
    O7 0.0377(8) 0.0490(9) 0.0286(7) -0.0148(7) -0.0095(6) -0.0045(6)
    O8 0.0338(8) 0.0335(7) 0.0316(8) 0.0091(6) -0.0045(6) -0.0042(6)
    O9 0.0346(7) 0.0344(7) 0.0214(7) -0.0050(6) -0.0085(6) 0.0002(6)
    O10 0.0303(7) 0.0240(6) 0.0201(6) 0.0031(5) -0.0057(5) -0.0027(5)
    C1 0.0314(10) 0.0235(9) 0.0250(10) -0.0009(7) -0.0059(8) -0.0016(7)
    C2 0.0290(10) 0.0354(10) 0.0215(9) -0.0047(8) -0.0025(7) -0.0035(8)
    C3 0.0321(10) 0.0292(10) 0.0253(10) 0.0012(8) -0.0099(8) -0.0028(8)
    C4 0.0311(10) 0.0292(10) 0.0280(10) -0.0023(8) -0.0045(8) -0.0073(8)
    C5 0.0347(11) 0.0266(9) 0.0299(10) 0.0041(8) -0.0083(8) -0.0041(8)
    C6 0.0317(10) 0.0293(10) 0.0205(9) -0.0021(8) -0.0070(7) -0.0008(8)
    C7 0.0220(9) 0.0277(9) 0.0286(10) -0.0020(7) -0.0034(7) -0.0040(8)
    C8 0.0304(10) 0.0341(10) 0.0270(10) -0.0008(8) 0.0010(8) -0.0088(8)
    C9 0.0232(9) 0.0268(9) 0.0225(9) -0.0058(7) -0.0040(7) -0.0015(7)
    C10 0.0211(9) 0.0268(9) 0.0230(9) -0.0041(7) -0.0021(7) -0.0046(7)
    C11 0.0226(9) 0.0245(9) 0.0244(9) -0.0048(7) -0.0051(7) -0.0031(7)
    C12 0.0241(9) 0.0244(9) 0.0258(9) -0.0048(7) -0.0074(7) -0.0005(7)
    C13 0.0213(9) 0.0222(8) 0.0266(10) -0.0025(7) -0.0064(7) -0.0007(7)
    C14 0.0219(9) 0.0285(9) 0.0219(9) -0.0092(7) -0.0044(7) 0.0004(7)
    C15 0.0223(9) 0.0269(9) 0.0224(9) -0.0029(7) -0.0040(7) -0.0023(7)
    Na1 0.0363(4) 0.0398(4) 0.0239(4) -0.0026(3) -0.0038(3) -0.0064(3)
    O13 0.0419(9) 0.0356(8) 0.0295(8) -0.0001(6) -0.0124(6) -0.0025(6)
    O12 0.0565(10) 0.0388(8) 0.0330(9) 0.0063(7) -0.0072(8) -0.0014(7)
    O11 0.0839(14) 0.0463(10) 0.0333(9) -0.0074(9) -0.0062(9) -0.0016(8)
_geom_special_details
;
 All s.u.'s (except the s.u. in the dihedral angle between two l.s. planes)
 are estimated using the full covariance matrix. The cell s.u.'s are taken
 into account individually in the estimation of s.u.'s in distances, angles
 and torsion angles; correlations between s.u.'s in cell parameters are only
 used when they are defined by crystal symmetry. An approximate (isotropic)
 treatment of cell s.u.'s is used for estimating s.u.'s involving l.s. planes.
;
loop_
    _geom_bond_atom_site_label_1
    _geom_bond_atom_site_label_2
    _geom_bond_site_symmetry_2
    _geom_bond_distance
    _geom_bond_publ_flag
    S1 O7 . 1.4498(15) ?
    S1 O2 . 1.4510(15) ?
    S1 O3 . 1.4581(15) ?
    S1 C15 . 1.7671(19) ?
    O1 C4 . 1.365(2) ?
    O1 Na1 1_556 2.3919(17) ?
    O1 H1A . 0.8200 ?
    O2 Na1 2_656 2.3517(16) ?
    O4 C12 . 1.356(2) ?
    O4 H4A . 0.8200 ?
    O5 C2 . 1.349(2) ?
    O5 H5B . 0.8200 ?
    O6 C6 . 1.375(2) ?
    O6 Na1 1_556 2.3784(16) ?
    O6 H6A . 0.8200 ?
    O8 C7 . 1.339(2) ?
    O8 H8B . 0.8200 ?
    O9 C14 . 1.259(2) ?
    O9 Na1 . 2.4074(15) ?
    O10 C10 . 1.353(2) ?
    O10 C13 . 1.378(2) ?
    C1 C6 . 1.375(3) ?
    C1 C11 . 1.409(3) ?
    C1 H1B . 0.9300 ?
    C2 C8 . 1.371(3) ?
    C2 C9 . 1.414(3) ?
    C3 C5 . 1.380(3) ?
    C3 C11 . 1.401(3) ?
    C3 H3B . 0.9300 ?
    C4 C5 . 1.381(3) ?
    C4 C6 . 1.396(3) ?
    C5 H5A . 0.9300 ?
    C7 C8 . 1.397(3) ?
    C7 C15 . 1.402(3) ?
    C8 H8A . 0.9300 ?
    C9 C10 . 1.388(3) ?
    C9 C14 . 1.437(3) ?
    C10 C15 . 1.404(2) ?
    C11 C13 . 1.462(3) ?
    C12 C13 . 1.364(3) ?
    C12 C14 . 1.442(3) ?
    Na1 O2 2_656 2.3517(16) y
    Na1 O6 1_554 2.3784(16) y
    Na1 O1 1_554 2.3919(17) y
    Na1 O13 . 2.4070(18) y
    Na1 O12 . 2.555(2) y
    Na1 O9 . 2.4074(15) y
    O13 H13A . 0.85(3) ?
    O13 H13B . 0.79(3) ?
    O12 H12A . 0.83(3) ?
    O12 H12B . 0.90(3) ?
    O11 H11A . 0.86(4) ?
    O11 H11B . 0.87(4) ?
loop_
    _geom_angle_atom_site_label_1
    _geom_angle_atom_site_label_2
    _geom_angle_atom_site_label_3
    _geom_angle_site_symmetry_1
    _geom_angle_site_symmetry_3
    _geom_angle
    _geom_angle_publ_flag
    O7 S1 O2 . . 112.09(8) ?
    O7 S1 O3 . . 111.69(9) ?
    O2 S1 O3 . . 111.94(9) ?
    O7 S1 C15 . . 108.31(8) ?
    O2 S1 C15 . . 107.22(8) ?
    O3 S1 C15 . . 105.18(8) ?
    C4 O1 Na1 . 1_556 117.41(12) ?
    C4 O1 H1A . . 109.5 ?
    Na1 O1 H1A 1_556 . 130.6 ?
    S1 O2 Na1 . 2_656 141.71(9) ?
    C12 O4 H4A . . 109.5 ?
    C2 O5 H5B . . 109.5 ?
    C6 O6 Na1 . 1_556 117.44(11) ?
    C6 O6 H6A . . 109.5 ?
    Na1 O6 H6A 1_556 . 126.9 ?
    C7 O8 H8B . . 109.5 ?
    C14 O9 Na1 . . 155.71(12) ?
    C10 O10 C13 . . 122.23(14) ?
    C6 C1 C11 . . 121.25(16) ?
    C6 C1 H1B . . 119.4 ?
    C11 C1 H1B . . 119.4 ?
    O5 C2 C8 . . 119.29(17) ?
    O5 C2 C9 . . 119.81(17) ?
    C8 C2 C9 . . 120.86(17) ?
    C5 C3 C11 . . 120.22(17) ?
    C5 C3 H3B . . 119.9 ?
    C11 C3 H3B . . 119.9 ?
    O1 C4 C5 . . 123.83(17) ?
    O1 C4 C6 . . 116.98(17) ?
    C5 C4 C6 . . 119.19(17) ?
    C3 C5 C4 . . 121.35(17) ?
    C3 C5 H5A . . 119.3 ?
    C4 C5 H5A . . 119.3 ?
    C1 C6 O6 . . 123.26(16) ?
    C1 C6 C4 . . 120.01(17) ?
    O6 C6 C4 . . 116.70(16) ?
    O8 C7 C8 . . 115.11(16) ?
    O8 C7 C15 . . 124.11(17) ?
    C8 C7 C15 . . 120.77(17) ?
    C2 C8 C7 . . 120.17(17) ?
    C2 C8 H8A . . 119.9 ?
    C7 C8 H8A . . 119.9 ?
    C10 C9 C2 . . 117.94(16) ?
    C10 C9 C14 . . 119.29(16) ?
    C2 C9 C14 . . 122.76(17) ?
    O10 C10 C9 . . 120.78(16) ?
    O10 C10 C15 . . 116.87(16) ?
    C9 C10 C15 . . 122.35(17) ?
    C3 C11 C1 . . 117.98(16) ?
    C3 C11 C13 . . 123.15(16) ?
    C1 C11 C13 . . 118.75(16) ?
    O4 C12 C13 . . 120.25(16) ?
    O4 C12 C14 . . 118.36(15) ?
    C13 C12 C14 . . 121.35(16) ?
    C12 C13 O10 . . 119.16(16) ?
    C12 C13 C11 . . 129.68(16) ?
    O10 C13 C11 . . 111.15(15) ?
    O9 C14 C9 . . 122.20(17) ?
    O9 C14 C12 . . 121.20(16) ?
    C9 C14 C12 . . 116.61(16) ?
    C7 C15 C10 . . 117.60(17) ?
    C7 C15 S1 . . 122.63(14) ?
    C10 C15 S1 . . 119.70(14) ?
    O2 Na1 O6 2_656 1_554 160.25(6) ?
    O2 Na1 O1 2_656 1_554 115.40(6) ?
    O6 Na1 O1 1_554 1_554 67.01(5) ?
    O2 Na1 O13 2_656 . 102.00(6) ?
    O6 Na1 O13 1_554 . 97.74(6) ?
    O1 Na1 O13 1_554 . 81.25(6) ?
    O2 Na1 O9 2_656 . 82.95(6) ?
    O6 Na1 O9 1_554 . 101.98(6) ?
    O1 Na1 O9 1_554 . 154.60(6) ?
    O13 Na1 O9 . . 77.62(6) ?
    O2 Na1 O12 2_656 . 81.05(6) ?
    O6 Na1 O12 1_554 . 80.12(6) ?
    O1 Na1 O12 1_554 . 80.40(6) ?
    O13 Na1 O12 . . 160.82(6) ?
    O9 Na1 O12 . . 121.53(6) ?
    Na1 O13 H13A . . 107.5(19) ?
    Na1 O13 H13B . . 106(2) ?
    H13A O13 H13B . . 106(3) ?
    Na1 O12 H12A . . 109(2) ?
    Na1 O12 H12B . . 98.1(19) ?
    H12A O12 H12B . . 106(3) ?
    H11A O11 H11B . . 120(3) ?
loop_
    _geom_hbond_atom_site_label_D
    _geom_hbond_atom_site_label_H
    _geom_hbond_atom_site_label_A
    _geom_hbond_site_symmetry_A
    _geom_hbond_distance_DH
    _geom_hbond_distance_HA
    _geom_hbond_distance_DA
    _geom_hbond_angle_DHA
    O1 H1A O13 2_666 0.82 1.88 2.677(2) 164.3
    O4 H4A O2 2_656 0.82 1.97 2.786(2) 170.3
    O4 H4A S1 2_656 0.82 2.97 3.7139(18) 152.1
    O5 H5B O9 . 0.82 1.89 2.619(2) 147.7
    O6 H6A O12 2_656 0.82 1.87 2.688(2) 176.7
    O8 H8B O3 . 0.82 1.85 2.596(2) 151.5
    O8 H8B S1 . 0.82 2.65 3.1344(16) 119.8
    O13 H13A O11 1_564 0.85(3) 1.95(3) 2.799(3) 174(3)
    O13 H13B O7 2_756 0.79(3) 2.22(3) 2.983(2) 161(3)
    O13 H13B O9 . 0.79(3) 2.64(3) 3.017(2) 111(2)
    O13 H13B S1 2_756 0.79(3) 3.02(3) 3.7333(18) 152(3)
    O12 H12A O11 1_464 0.83(3) 2.07(3) 2.850(3) 155(3)
    O12 H12B O7 2_656 0.90(3) 1.87(3) 2.767(2) 172(3)
    O12 H12B S1 2_656 0.90(3) 2.74(3) 3.494(2) 142(2)
    O11 H11A O5 2_746 0.86(4) 2.10(4) 2.914(3) 158(3)
    O11 H11B O3 . 0.87(4) 1.99(4) 2.832(2) 163(3)
data_global
_journal_date_recd_electronic     2010-06-30
_journal_date_accepted     2010-07-25
_journal_name_full     'Acta Crystallographica, Section E'
_journal_year     2010
_journal_volume     66
_journal_issue      8
_journal_page_first     m1036
_journal_page_last     m1037
_journal_paper_category     QM
_journal_coeditor_code     RK2218
_publ_contact_author_name     'Yueqing Li'
_publ_contact_author_address
;
School of Pharmaceutical Science and Technology, Dalian Unversity of
Technology, P.O. Box 90, Zhongshan Road 158, Dalian 116012, China
;
_publ_contact_author_email     'yueqingli@dlut.edu.cn'
_publ_contact_author_fax     '086-411-39893890'
_publ_contact_author_phone     '086-411-39893890'
_publ_section_title
;
Sodium quercetin-8-sulfonate trihydrate
;
loop_
    _publ_author_name
    _publ_author_footnote
    _publ_author_address
    'Zhang, Xian' ?
;
School of Pharmaceutical Science and Technology, Dalian Unversity of Technology,
PO Box 90, Zhongshan Road 158, Dalian 116012, People's Republic of China
;
    'Li, Yueqing' .
;
School of Pharmaceutical Science and Technology, Dalian Unversity of Technology,
PO Box 90, Zhongshan Road 158, Dalian 116012, People's Republic of China
;
    'Chen, Pingping' .
;
School of Pharmaceutical Science and Technology, Dalian Unversity of Technology,
PO Box 90, Zhongshan Road 158, Dalian 116012, People's Republic of China
;
    'Han, Tianjiao' .
;
School of Pharmaceutical Science and Technology, Dalian Unversity of Technology,
PO Box 90, Zhongshan Road 158, Dalian 116012, People's Republic of China
;
    'Zhao, Weijie' .
;
School of Pharmaceutical Science and Technology, Dalian Unversity of Technology,
PO Box 90, Zhongshan Road 158, Dalian 116012, People's Republic of China
;
