# Supplementary material for: Sodium quercetin-8-sulfonate trihydrate
Source: Acta Crystallogr Sect E Struct Rep Online. 2010 Jul 31;66(Pt 8):m1036–7. doi: 10.1107/S1600536810029570 (PMC3007453; doi:10.1107/S1600536810029570)
Supplement: Supplementary file 2 [file e-66-m1036-Isup2.hkl]

# 
# h,k,l, Fc-squared, Fo-squared, sigma(Fo-squared) and status flag 
# 
data_I
_shelx_title ' 4 in P-1' 
_shelx_refln_list_code          4 
_shelx_F_calc_maximum      199.75 
_exptl_crystal_F_000       472.00 
_reflns_d_resolution_high  0.8409 
 
loop_ 
 _symmetry_equiv_pos_as_xyz 
 'x, y, z' 
 '-x, -y, -z' 
 
_cell_length_a     7.5949 
_cell_length_b    10.1573 
_cell_length_c    12.1834 
_cell_angle_alpha  76.576 
_cell_angle_beta   81.031 
_cell_angle_gamma  77.385 
 
_shelx_F_squared_multiplier     1.000 
 
loop_ 
 _refln_index_h 
 _refln_index_k 
 _refln_index_l 
 _refln_F_squared_calc 
 _refln_F_squared_meas 
 _refln_F_squared_sigma 
 _refln_observed_status 
   1   0   0       16.32        7.48      0.54 o 
   2   0   0     4951.82     4802.53     48.59 o 
   3   0   0      156.87      185.58      3.19 o 
   4   0   0      680.13      695.90      9.05 o 
   5   0   0      473.23      480.37      8.81 o 
   6   0   0       37.43       41.58      3.14 o 
   7   0   0      178.51      197.17      5.87 o 
   8   0   0       31.24       32.10      2.07 o 
  -8   1   0      227.00      233.31      7.73 o 
  -7   1   0      245.49      243.22      6.91 o 
  -6   1   0      202.07      200.21      5.74 o 
  -5   1   0      820.52      863.70     11.42 o 
  -4   1   0      528.15      558.79      6.11 o 
  -3   1   0      449.27      418.85      5.82 o 
  -2   1   0      138.21      145.97      3.24 o 
  -1   1   0      430.13      456.48      7.78 o 
   2   1   0    20872.03    16728.98    275.82 o 
   3   1   0      541.46      643.73     12.59 o 
   4   1   0      759.51      840.97     10.45 o 
   5   1   0      184.66      184.82      4.91 o 
   6   1   0      201.28      197.33      4.32 o 
   7   1   0        5.18        8.10      1.36 o 
   8   1   0      208.95      210.38      8.94 o 
  -8   2   0       48.79       50.68      3.37 o 
  -7   2   0      360.73      359.64      9.11 o 
  -6   2   0       66.73       68.32      2.62 o 
  -5   2   0      982.38      954.89     12.56 o 
  -4   2   0      580.52      586.09      8.21 o 
  -3   2   0      267.32      282.14      4.52 o 
  -2   2   0      377.37      462.21      7.22 o 
  -1   2   0        8.59       13.15      1.48 o 
   0   2   0     7406.51     5975.98     68.43 o 
   1   2   0        0.06        1.69      0.33 o 
   2   2   0    39900.57    27184.79    424.65 o 
   4   2   0      830.04      864.09     17.16 o 
   5   2   0       37.13       40.10      3.07 o 
   6   2   0       25.18       27.46      2.66 o 
   7   2   0       40.99       53.92      2.30 o 
   8   2   0      176.22      175.42      8.16 o 
  -8   3   0        0.66        1.60      1.22 o 
  -7   3   0       23.22       23.98      2.01 o 
  -6   3   0       30.52       28.13      1.86 o 
  -5   3   0      161.80      169.57      5.25 o 
  -4   3   0       10.51        6.20      0.84 o 
  -3   3   0      253.45      308.51      4.98 o 
  -2   3   0      620.94      663.97      8.23 o 
  -1   3   0     1091.40     1149.21     10.60 o 
   0   3   0      246.59      224.47      2.71 o 
   1   3   0     1820.09     1641.20     25.34 o 
   2   3   0      142.05      161.31      4.00 o 
   4   3   0     7118.37     7392.74    112.29 o 
   5   3   0     1804.40     1728.52     31.21 o 
   6   3   0        5.29        6.14      1.69 o 
   8   3   0       71.15       77.65      5.36 o 
  -7   4   0      124.71      126.67      5.38 o 
  -6   4   0       64.75       68.13      3.64 o 
  -5   4   0      140.06      156.98      4.02 o 
  -4   4   0      205.54      232.60      4.68 o 
  -3   4   0       18.19       17.29      1.11 o 
  -2   4   0     1513.05     1433.04     13.45 o 
  -1   4   0      859.06     1019.36     18.68 o 
   0   4   0     1629.84     1734.24     23.54 o 
   1   4   0        9.28        4.62      0.65 o 
   2   4   0        3.89        4.05      0.73 o 
   3   4   0      753.98      759.38     13.81 o 
   4   4   0     1915.38     2053.77     35.34 o 
   5   4   0      359.94      355.18     10.30 o 
   6   4   0        0.65        0.87      1.11 o 
   7   4   0      162.48      151.95      7.20 o 
   8   4   0        1.08        2.31      1.63 o 
  -7   5   0       73.66       71.94      4.27 o 
  -6   5   0       31.03       28.55      2.00 o 
  -5   5   0      186.21      185.77      6.09 o 
  -4   5   0      587.73      609.24      9.91 o 
  -3   5   0      141.86      134.31      3.27 o 
  -2   5   0      130.75      150.76      3.23 o 
  -1   5   0        5.89        2.66      1.55 o 
   0   5   0     1299.78     1312.34     16.46 o 
   1   5   0      387.38      363.58      7.53 o 
   2   5   0      623.87      646.20     11.94 o 
   3   5   0      132.23      126.31      4.08 o 
   4   5   0      216.95      205.57      5.87 o 
   5   5   0      146.53      148.82      4.01 o 
   6   5   0      173.09      164.51      7.23 o 
   7   5   0      643.92      607.05     16.37 o 
   8   5   0        2.99        1.36      1.60 o 
  -6   6   0       44.84       41.53      2.42 o 
  -5   6   0        0.52        0.24      0.90 o 
  -4   6   0       65.43       68.91      3.90 o 
  -3   6   0       47.61       49.99      2.04 o 
  -2   6   0      623.08      663.37      9.13 o 
  -1   6   0        1.19        5.59      0.75 o 
   0   6   0       40.61       42.40      1.50 o 
   1   6   0       41.81       24.96      1.71 o 
   2   6   0      578.57      678.64     12.94 o 
   3   6   0        3.93        4.57      0.98 o 
   4   6   0      468.04      490.77     10.79 o 
   5   6   0      183.45      202.63      6.36 o 
   6   6   0      732.85      705.06     15.23 o 
   7   6   0       29.68       26.75      2.75 o 
   8   6   0        9.68        3.67      1.79 o 
  -6   7   0       42.67       55.82      3.92 o 
  -5   7   0       85.68       87.55      3.63 o 
  -4   7   0        4.20        0.82      0.84 o 
  -3   7   0       94.52       84.96      3.75 o 
  -2   7   0       69.52       77.04      2.51 o 
  -1   7   0      740.76      754.31     10.92 o 
   0   7   0      363.64      395.47      6.09 o 
   1   7   0      107.49      107.83      3.92 o 
   2   7   0      139.34      155.30      4.89 o 
   3   7   0      159.82      160.93      5.17 o 
   4   7   0      548.55      579.29     12.45 o 
   5   7   0        9.17        8.62      1.60 o 
   6   7   0      333.89      360.05      9.84 o 
   7   7   0        0.03        0.49      1.14 o 
   8   7   0      156.76      152.20      6.88 o 
  -5   8   0        0.27        0.77      1.26 o 
  -4   8   0      122.48      115.44      5.89 o 
  -3   8   0        9.43        8.65      1.16 o 
  -2   8   0       13.82        8.94      1.78 o 
  -1   8   0        0.66        2.54      0.68 o 
   0   8   0        7.06        4.27      1.09 o 
   1   8   0     1281.84     1186.04     21.29 o 
   2   8   0       82.17       75.96      3.51 o 
   3   8   0        2.56        2.15      0.84 o 
   4   8   0      419.58      423.61     10.28 o 
   5   8   0       28.63       35.94      2.80 o 
   6   8   0        2.49        1.96      1.22 o 
   7   8   0        1.92        3.15      1.41 o 
  -4   9   0       48.45       32.98      2.23 o 
  -3   9   0       12.17       10.58      1.38 o 
  -2   9   0        3.68        3.89      2.50 o 
  -1   9   0       22.15       19.33      1.44 o 
   0   9   0        4.44        5.33      1.28 o 
   1   9   0        1.26        0.92      0.73 o 
   2   9   0       63.80       64.90      3.45 o 
   3   9   0       13.58       14.06      1.82 o 
   4   9   0        8.51       11.09      1.82 o 
   5   9   0        0.89        1.28      1.06 o 
   6   9   0      201.08      233.79      7.94 o 
  -3  10   0        9.23       10.92      1.47 o 
  -2  10   0        5.82        6.09      1.71 o 
  -1  10   0        1.70        0.08      0.92 o 
   0  10   0       62.71       57.01      3.56 o 
   1  10   0        0.14        4.62      1.31 o 
   2  10   0       85.25       84.58      4.24 o 
   3  10   0       59.01       61.01      3.62 o 
   4  10   0        7.07       11.31      1.98 o 
   5  10   0       32.99       37.66      3.15 o 
   6  10   0       23.41       21.21      2.69 o 
  -1  11   0       11.64       15.42      2.39 o 
   0  11   0        7.26        9.43      1.90 o 
   1  11   0       54.91       51.22      3.51 o 
   2  11   0       91.49       96.11      4.79 o 
   3  11   0        1.58        0.41      0.87 o 
   4  11   0       57.68       64.90      4.11 o 
  -4 -11   1        3.69        5.52      1.63 o 
  -3 -11   1       30.52       30.67      2.99 o 
  -2 -11   1        5.98        6.47      1.60 o 
  -1 -11   1      343.56      346.29     10.11 o 
   0 -11   1        3.40        2.34      1.25 o 
   1 -11   1       27.78       25.26      2.88 o 
  -5 -10   1      167.57      181.23      7.10 o 
  -4 -10   1       35.87       34.77      2.91 o 
  -3 -10   1       13.37       15.06      2.09 o 
  -2 -10   1       16.64       21.12      2.34 o 
  -1 -10   1       31.96       34.56      2.75 o 
   0 -10   1        6.34        7.61      1.66 o 
   1 -10   1      128.99      124.79      5.57 o 
   2 -10   1       20.95       17.32      2.45 o 
  -6  -9   1        1.61        1.03      1.22 o 
  -5  -9   1        0.59        1.44      1.06 o 
  -4  -9   1      116.20      116.83      5.08 o 
  -3  -9   1      174.36      173.59      6.09 o 
  -2  -9   1       15.44       17.26      1.98 o 
  -1  -9   1      316.01      310.51      8.37 o 
   0  -9   1        5.17        4.57      1.31 o 
   1  -9   1      421.48      391.06      7.29 o 
   2  -9   1       96.16      104.40      5.03 o 
   3  -9   1        1.72        3.54      0.90 o 
   4  -9   1       43.53       43.38      2.44 o 
  -7  -8   1        0.48        0.71      1.09 o 
  -6  -8   1       16.69       22.27      2.61 o 
  -5  -8   1      279.87      286.10      8.46 o 
  -4  -8   1       24.09       21.21      2.18 o 
  -3  -8   1      194.55      201.11      6.39 o 
  -2  -8   1       44.61       42.22      2.64 o 
  -1  -8   1        1.36        0.98      0.68 o 
   0  -8   1      520.46      515.47      7.67 o 
   1  -8   1      142.22      133.59      3.35 o 
   2  -8   1        0.15        0.00      0.63 o 
   3  -8   1       52.30       43.47      2.83 o 
   4  -8   1       25.49       25.71      1.87 o 
   5  -8   1        0.64        1.33      1.03 o 
  -7  -7   1        9.43       12.29      2.23 o 
  -6  -7   1      130.77      143.33      5.85 o 
  -5  -7   1      183.70      212.85      6.91 o 
  -4  -7   1        0.27        0.00      0.71 o 
  -3  -7   1       67.51       74.71      3.43 o 
  -2  -7   1      756.80      811.26     15.42 o 
  -1  -7   1     1029.00      997.61     18.03 o 
   0  -7   1      333.30      347.04      4.82 o 
   1  -7   1        6.70        3.96      0.77 o 
   2  -7   1      257.21      234.43      4.65 o 
   3  -7   1      197.81      179.19      4.25 o 
   4  -7   1      185.87      194.47      6.36 o 
   5  -7   1        0.59        0.44      0.98 o 
  -8  -6   1       74.29       83.90      6.06 o 
  -7  -6   1        8.62        8.90      2.19 o 
  -6  -6   1      462.74      442.56     11.31 o 
  -5  -6   1      146.40      153.67      5.57 o 
  -4  -6   1       50.48       45.51      2.75 o 
  -3  -6   1        1.14        1.22      0.63 o 
  -2  -6   1       98.17      107.56      3.75 o 
  -1  -6   1      990.41     1017.37     21.98 o 
   0  -6   1       72.76       77.68      1.81 o 
   1  -6   1      157.19      165.31      3.81 o 
   2  -6   1      104.90       88.09      2.60 o 
   3  -6   1       61.48       63.59      3.07 o 
   4  -6   1       17.09       16.36      1.39 o 
   5  -6   1        1.81        0.19      1.01 o 
   6  -6   1      124.18      119.22      5.44 o 
  -8  -5   1        5.55        0.95      1.36 o 
  -7  -5   1       73.35       76.59      5.33 o 
  -6  -5   1      316.72      280.61      9.92 o 
  -5  -5   1      306.58      313.50      9.98 o 
  -4  -5   1       15.55       12.18      1.52 o 
  -3  -5   1      469.62      458.09      9.73 o 
  -2  -5   1      991.60     1006.11     13.32 o 
  -1  -5   1      385.01      355.71      5.90 o 
   0  -5   1     4591.24     4754.83     41.13 o 
   1  -5   1       65.29       79.62      2.14 o 
   2  -5   1     2481.35     2548.67     23.07 o 
   3  -5   1        1.91        2.00      0.57 o 
   4  -5   1      699.61      711.18     13.76 o 
   5  -5   1      177.91      171.23      5.85 o 
   6  -5   1        3.66        2.50      1.22 o 
   7  -5   1       19.95       23.22      2.69 o 
  -8  -4   1      113.99      107.91      6.61 o 
  -7  -4   1       41.71       46.55      4.13 o 
  -6  -4   1      584.74      565.24     14.93 o 
  -5  -4   1        1.83        2.50      1.14 o 
  -4  -4   1     1077.17     1061.17     21.10 o 
  -3  -4   1        0.09        0.33      0.46 o 
  -2  -4   1        2.71        0.91      0.36 o 
  -1  -4   1      704.98      595.33     12.91 o 
   0  -4   1      719.58      790.23     11.00 o 
   1  -4   1     4419.19     4558.68     39.18 o 
   2  -4   1     2174.64     2526.53     22.55 o 
   3  -4   1      103.95       90.60      2.44 o 
   4  -4   1     1092.96     1117.46     14.07 o 
   5  -4   1      430.91      436.20      9.98 o 
   6  -4   1       17.99       19.00      2.12 o 
   7  -4   1       10.38       10.44      1.90 o 
  -8  -3   1        8.92       11.75      2.64 o 
  -7  -3   1      146.91      168.48      7.64 o 
  -6  -3   1      126.54      121.99      5.98 o 
  -5  -3   1      677.54      698.02     15.99 o 
  -3  -3   1      443.82      417.23      9.95 o 
  -2  -3   1      120.31      132.98      4.35 o 
  -1  -3   1      223.40      216.86      3.65 o 
   0  -3   1     2287.24     2095.65     18.41 o 
   1  -3   1        1.59        2.38      0.36 o 
   2  -3   1     2054.76     2212.96     42.40 o 
   3  -3   1     1027.44     1226.14     15.56 o 
   4  -3   1      821.85      827.96     15.02 o 
   5  -3   1       68.73       63.16      3.18 o 
   6  -3   1       66.04       65.50      3.53 o 
   7  -3   1      297.16      298.06      8.54 o 
   8  -3   1        0.25        0.00      1.01 o 
  -8  -2   1        0.75        0.00      1.28 o 
  -7  -2   1       41.98       44.70      4.00 o 
  -6  -2   1       64.92       66.64      4.47 o 
  -5  -2   1      121.22      128.90      3.00 o 
  -4  -2   1      188.96      203.50      6.74 o 
  -2  -2   1     2773.53     2817.21     49.71 o 
  -1  -2   1     4267.09     3857.34     41.27 o 
   0  -2   1     1201.27     1133.18     10.14 o 
   1  -2   1      180.38      223.57      4.76 o 
   2  -2   1     1906.48     1978.55     36.83 o 
   3  -2   1      333.04      364.60      5.13 o 
   4  -2   1     1883.06     2006.82     22.37 o 
   5  -2   1      363.91      347.79      8.02 o 
   6  -2   1      172.48      183.46      5.76 o 
   7  -2   1       83.84       74.06      3.81 o 
   8  -2   1       28.54       31.57      2.85 o 
  -8  -1   1       16.36       14.03      2.85 o 
  -7  -1   1       42.84       46.74      3.97 o 
  -6  -1   1        0.30        0.66      0.51 o 
  -5  -1   1      168.85      183.24      3.76 o 
  -4  -1   1       22.82       29.10      1.24 o 
  -3  -1   1        1.97        0.19      0.27 o 
  -2  -1   1      314.75      264.30      5.04 o 
  -1  -1   1     2256.59     2169.40     35.18 o 
   0  -1   1        7.15        4.81      0.54 o 
   1  -1   1     1631.04     1674.93     27.26 o 
   2  -1   1      103.07       98.34      2.42 o 
   3  -1   1       65.41       80.33      1.56 o 
   4  -1   1       76.89       92.70      1.81 o 
   5  -1   1      648.54      677.66      9.83 o 
   6  -1   1        3.00        4.16      1.17 o 
   7  -1   1        1.73        2.80      1.09 o 
   8  -1   1        1.13        3.67      1.36 o 
  -8   0   1       40.00       39.72      4.16 o 
  -7   0   1      218.96      207.29      4.89 o 
  -6   0   1      115.64      126.34      3.38 o 
  -5   0   1       35.35       36.46      1.64 o 
  -4   0   1     1104.33     1090.76     13.08 o 
  -3   0   1       54.68       41.41      1.58 o 
  -2   0   1        4.87        3.94      0.31 o 
  -1   0   1      879.40      886.65     15.33 o 
   1   0   1     2511.42     2288.46     36.49 o 
   2   0   1       44.63       38.53      1.41 o 
   3   0   1        5.77        3.67      0.37 o 
   4   0   1       80.51       76.34      1.66 o 
   5   0   1      261.32      266.61      4.34 o 
   6   0   1       58.66       70.39      3.15 o 
   7   0   1      161.88      154.94      5.30 o 
   8   0   1        6.40       10.03      1.74 o 
  -8   1   1      102.42      104.54      6.44 o 
  -7   1   1       43.74       49.86      2.94 o 
  -6   1   1       67.41       68.31      4.12 o 
  -5   1   1      665.76      673.61      9.49 o 
  -4   1   1     2880.85     2877.65     74.48 o 
  -3   1   1      472.88      493.08      8.51 o 
  -2   1   1       27.40       22.56      0.86 o 
  -1   1   1      364.00      390.28     14.93 o 
   0   1   1     2159.68     2099.83     31.48 o 
   1   1   1      274.29      258.83      4.51 o 
   3   1   1      562.31      741.01     13.62 o 
   4   1   1       28.77       32.41      2.20 o 
   5   1   1       59.42       57.42      2.03 o 
   6   1   1        8.71        9.41      1.31 o 
   7   1   1        0.67        0.00      0.73 o 
   8   1   1       12.50       10.74      1.74 o 
  -8   2   1       84.34       83.79      3.40 o 
  -7   2   1      151.70      163.21      5.55 o 
  -6   2   1      673.13      684.67     13.24 o 
  -5   2   1       39.14       40.42      2.32 o 
  -4   2   1     1406.51     1380.22     16.32 o 
  -3   2   1      151.24      127.90      2.74 o 
  -2   2   1      242.88      226.45      3.56 o 
  -1   2   1      235.06      227.99      3.22 o 
   0   2   1        2.24        2.64      0.38 o 
   1   2   1     6280.75     4803.18     70.96 o 
   2   2   1     2902.18     2694.48     41.38 o 
   3   2   1     3851.13     3814.87     58.62 o 
   4   2   1      747.67      752.48     15.03 o 
   5   2   1        0.46        1.79      1.11 o 
   6   2   1      786.06      747.31     13.38 o 
   7   2   1        5.51        6.13      0.99 o 
  -7   3   1      283.82      267.04      6.08 o 
  -6   3   1      110.38      118.10      4.54 o 
  -5   3   1      110.60      108.17      3.74 o 
  -4   3   1      177.81      194.18      4.06 o 
  -3   3   1       20.27       15.07      2.73 o 
  -2   3   1     4713.29     4658.34     64.84 o 
  -1   3   1       49.48       52.67      1.37 o 
   0   3   1      918.75      896.16     16.27 o 
   2   3   1      268.65      276.09      5.60 o 
   3   3   1     1961.85     1935.02     31.67 o 
   4   3   1     3188.91     3369.04     53.61 o 
   5   3   1      126.04      132.98      5.49 o 
   6   3   1       54.55       52.28      3.78 o 
   7   3   1       66.11       59.60      2.94 o 
   8   3   1       58.03       42.39      4.08 o 
  -7   4   1        1.76        1.28      0.86 o 
  -6   4   1      574.43      578.48     12.45 o 
  -5   4   1     1174.42     1145.15     15.04 o 
  -4   4   1     1031.16     1026.53     13.28 o 
  -3   4   1        2.14        1.88      0.52 o 
  -2   4   1     1010.51     1023.81     12.21 o 
  -1   4   1       25.03       33.69      1.21 o 
   0   4   1     1479.32     1439.01     21.42 o 
   2   4   1     1470.68     1370.87     21.97 o 
   3   4   1     1077.60     1113.97     18.73 o 
   4   4   1      482.70      529.47      8.00 o 
   5   4   1       49.38       56.74      3.64 o 
   6   4   1     2000.10     1991.81     36.19 o 
   8   4   1      234.28      227.32      9.33 o 
  -7   5   1       26.73       22.84      2.02 o 
  -6   5   1        3.14        3.00      0.99 o 
  -5   5   1       32.82       34.12      2.53 o 
  -4   5   1       14.12       12.49      1.23 o 
  -3   5   1      135.47      133.90      3.31 o 
  -2   5   1      428.09      436.50      7.42 o 
  -1   5   1      111.10      108.46      2.49 o 
   0   5   1      529.68      604.22      7.69 o 
   1   5   1       15.02       24.31      1.50 o 
   2   5   1       14.03       16.48      1.28 o 
   3   5   1       13.70       16.67      1.39 o 
   4   5   1       99.88       94.83      3.62 o 
   5   5   1      656.37      691.12     13.89 o 
   6   5   1      390.86      395.04      7.73 o 
   7   5   1      123.53      132.98      6.72 o 
   8   5   1       50.17       55.11      4.68 o 
  -6   6   1       84.89       82.60      3.36 o 
  -5   6   1        0.32        0.94      0.69 o 
  -4   6   1      114.09      114.94      3.74 o 
  -3   6   1        0.17        0.13      0.47 o 
  -2   6   1      169.62      164.91      3.65 o 
  -1   6   1      180.16      172.47      3.51 o 
   0   6   1      429.46      434.95      9.27 o 
   1   6   1      306.38      288.49      6.74 o 
   2   6   1        2.51        2.12      0.68 o 
   3   6   1      299.04      291.70      6.99 o 
   4   6   1       43.81       39.04      2.39 o 
   5   6   1       11.75        9.52      1.50 o 
   6   6   1       35.59       42.30      2.96 o 
   7   6   1       37.56       40.02      3.15 o 
   8   6   1      134.38      125.01      5.90 o 
  -6   7   1        2.12        2.10      0.98 o 
  -5   7   1       32.48       32.75      2.19 o 
  -4   7   1       31.85       28.86      1.86 o 
  -3   7   1        2.88        2.60      0.72 o 
  -2   7   1       50.88       48.78      3.07 o 
  -1   7   1      105.56      106.69      2.83 o 
   0   7   1      573.77      553.68     11.55 o 
   1   7   1     1057.38     1016.12     18.19 o 
   2   7   1      245.75      232.54      6.23 o 
   3   7   1        0.08        0.33      0.54 o 
   4   7   1      152.60      145.75      5.06 o 
   5   7   1       25.60       28.03      2.39 o 
   6   7   1       23.89       22.89      2.37 o 
   7   7   1       18.47       18.60      2.37 o 
   8   7   1       87.69       85.51      4.95 o 
  -5   8   1       21.61       18.84      2.24 o 
  -4   8   1        0.06        0.00      0.56 o 
  -3   8   1      141.08      132.86      3.88 o 
  -2   8   1        2.64        2.49      0.72 o 
  -1   8   1       64.21       63.21      2.30 o 
   0   8   1       59.30       50.46      2.94 o 
   1   8   1       71.50       63.59      3.13 o 
   2   8   1       35.69       35.21      2.39 o 
   3   8   1       83.62       94.15      4.00 o 
   4   8   1      117.48      127.59      4.98 o 
   5   8   1       88.25       90.97      4.27 o 
   6   8   1       22.40       25.28      2.61 o 
   7   8   1        7.95        6.06      1.74 o 
  -4   9   1      172.53      189.77      5.26 o 
  -3   9   1       35.56       29.99      4.96 o 
  -2   9   1       23.01       24.56      1.72 o 
  -1   9   1        6.27        3.56      1.25 o 
   0   9   1      129.74      126.21      5.11 o 
   1   9   1      192.19      192.33      6.36 o 
   2   9   1      428.10      434.76     10.41 o 
   3   9   1      112.42      106.06      4.54 o 
   4   9   1      175.22      183.63      6.33 o 
   5   9   1        5.32        9.41      1.82 o 
   6   9   1        7.03        5.66      1.66 o 
   7   9   1       39.80       50.71      3.83 o 
  -3  10   1       51.10       48.94      2.61 o 
  -2  10   1       26.08       31.64      2.05 o 
  -1  10   1       40.68       52.69      3.62 o 
   0  10   1        9.09        7.10      1.60 o 
   1  10   1       39.23       34.91      2.72 o 
   2  10   1      138.67      137.63      5.41 o 
   3  10   1       15.58       15.52      2.04 o 
   4  10   1      161.33      182.27      6.69 o 
   5  10   1       89.63       83.25      4.51 o 
   6  10   1        5.32        2.96      1.55 o 
  -1  11   1      118.32      110.49      5.55 o 
   0  11   1       19.96       20.23      2.50 o 
   1  11   1        0.82        1.66      0.95 o 
   2  11   1        3.80        3.70      1.28 o 
   3  11   1        0.03        0.00      0.90 o 
   4  11   1        1.89        2.15      1.17 o 
   5  11   1        3.36        4.89      1.63 o 
  -3 -11   2       23.68       21.29      2.58 o 
  -2 -11   2       45.77       49.86      3.59 o 
  -1 -11   2       15.87       12.29      2.07 o 
   0 -11   2       98.35       98.42      5.03 o 
  -5 -10   2       25.48       27.95      2.91 o 
  -4 -10   2        4.59        4.79      1.50 o 
  -3 -10   2      139.83      143.25      5.87 o 
  -2 -10   2        0.11        0.00      0.92 o 
  -1 -10   2      369.64      354.45      9.65 o 
   0 -10   2      292.20      288.90      8.65 o 
   1 -10   2       28.51       32.73      2.91 o 
   2 -10   2      120.71      135.07      6.09 o 
  -6  -9   2       17.11       16.50      2.42 o 
  -5  -9   2      192.26      202.03      7.20 o 
  -4  -9   2       62.86       71.21      3.97 o 
  -3  -9   2        1.16        0.65      0.84 o 
  -2  -9   2       55.49       50.95      3.15 o 
  -1  -9   2        2.62        3.07      1.17 o 
   0  -9   2       69.07       80.99      4.05 o 
   1  -9   2      229.24      213.44      4.65 o 
   2  -9   2       80.74       69.61      2.96 o 
   3  -9   2       17.69       18.19      2.45 o 
  -7  -8   2       21.05       20.99      2.91 o 
  -6  -8   2        8.72        5.74      1.79 o 
  -5  -8   2        9.88       10.36      1.88 o 
  -4  -8   2       26.57       27.60      2.39 o 
  -3  -8   2      629.87      637.85     13.68 o 
  -2  -8   2       42.41       40.75      2.61 o 
  -1  -8   2      175.22      163.45      4.40 o 
   0  -8   2       14.72       12.20      1.28 o 
   1  -8   2      154.03      148.74      6.69 o 
   2  -8   2        1.27        0.00      0.57 o 
   3  -8   2       10.57        8.67      1.52 o 
   4  -8   2       12.09       11.50      1.82 o 
   5  -8   2       39.57       34.37      3.07 o 
  -7  -7   2       27.46       32.57      3.40 o 
  -6  -7   2      113.95      114.62      5.33 o 
  -5  -7   2      150.44      153.69      5.85 o 
  -4  -7   2       21.09       19.79      2.04 o 
  -3  -7   2        0.34        0.92      0.68 o 
  -2  -7   2       26.21       20.42      2.09 o 
  -1  -7   2       72.10       67.83      2.58 o 
   0  -7   2      187.01      181.57      3.20 o 
   1  -7   2      264.20      266.41      4.19 o 
   2  -7   2       35.95       37.08      1.74 o 
   3  -7   2       91.99       73.58      2.62 o 
   4  -7   2       40.91       30.29      2.47 o 
   5  -7   2      183.63      185.58      6.63 o 
  -7  -6   2        3.85        2.50      1.63 o 
  -6  -6   2      107.10      111.77      4.06 o 
  -5  -6   2       48.32       50.98      3.26 o 
  -4  -6   2       41.82       39.23      2.56 o 
  -3  -6   2        2.46        2.37      0.73 o 
  -2  -6   2        1.57        2.21      0.64 o 
  -1  -6   2      466.71      458.05      7.54 o 
   0  -6   2      290.53      260.90      3.78 o 
   1  -6   2      303.48      339.76      4.64 o 
   2  -6   2      137.38      134.46      3.31 o 
   3  -6   2      204.53      218.16      6.20 o 
   4  -6   2      108.57      110.25      4.51 o 
   5  -6   2        5.65        3.29      1.36 o 
   6  -6   2       69.99       79.80      4.46 o 
  -8  -5   2        0.94        0.00      1.25 o 
  -7  -5   2      269.53      261.44     10.33 o 
  -6  -5   2       15.47       15.71      2.75 o 
  -5  -5   2      475.23      485.06     13.38 o 
  -4  -5   2      197.35      196.42      5.56 o 
  -3  -5   2       33.07       34.64      1.79 o 
  -2  -5   2      703.12      710.08     10.31 o 
  -1  -5   2      183.68      205.27      4.13 o 
   0  -5   2       57.14       44.28      1.25 o 
   1  -5   2        0.01        0.07      0.26 o 
   2  -5   2       76.30       96.18      2.09 o 
   3  -5   2      209.27      230.28      6.09 o 
   4  -5   2       24.20       25.56      2.09 o 
   5  -5   2       62.30       65.71      3.53 o 
   6  -5   2        6.19        7.26      1.66 o 
   7  -5   2       44.32       43.99      3.53 o 
  -8  -4   2        0.84        2.09      1.60 o 
  -7  -4   2        0.56        2.72      1.69 o 
  -6  -4   2        5.06        4.32      1.66 o 
  -5  -4   2      560.68      570.62     14.52 o 
  -4  -4   2        9.43       11.17      1.93 o 
  -3  -4   2        3.58        1.70      1.18 o 
  -2  -4   2        9.72        5.94      0.75 o 
  -1  -4   2       17.36       18.88      1.29 o 
   0  -4   2     1061.98     1054.81     10.11 o 
   1  -4   2        4.79       17.60      1.11 o 
   2  -4   2       17.67       36.82      1.91 o 
   3  -4   2       54.10       55.15      1.85 o 
   4  -4   2      216.83      203.85      5.85 o 
   5  -4   2       61.87       70.61      3.53 o 
   6  -4   2      128.35      131.10      5.33 o 
   7  -4   2        1.90        0.00      0.92 o 
  -8  -3   2        5.11        3.70      1.90 o 
  -7  -3   2       55.61       55.68      4.51 o 
  -6  -3   2       60.68       61.12      4.30 o 
  -5  -3   2        0.22        0.79      0.82 o 
  -4  -3   2      302.42      299.77      8.86 o 
  -3  -3   2      661.30      675.16     10.38 o 
  -2  -3   2      126.40      139.44      3.43 o 
  -1  -3   2      265.85      256.01      3.02 o 
   0  -3   2      484.75      465.49      6.04 o 
   1  -3   2     4110.92     4273.22     47.11 o 
   2  -3   2       72.85       89.21      1.72 o 
   3  -3   2       12.61        9.73      0.64 o 
   4  -3   2      286.48      278.95      6.80 o 
   5  -3   2      637.20      624.23     12.51 o 
   6  -3   2        0.01        0.08      0.76 o 
   7  -3   2        4.75        5.85      1.66 o 
   8  -3   2       29.43       31.62      3.15 o 
  -8  -2   2        0.46        1.14      1.50 o 
  -7  -2   2       24.94       25.09      3.37 o 
  -6  -2   2        4.53        4.08      1.58 o 
  -5  -2   2      122.76      123.77      2.85 o 
  -4  -2   2      242.35      264.07      4.20 o 
  -3  -2   2        7.94       10.82      3.77 o 
  -2  -2   2      685.55      683.05     22.33 o 
  -1  -2   2        0.19        0.67      0.67 o 
   0  -2   2     1146.73     1197.17     13.18 o 
   1  -2   2     3996.30     4020.60     41.93 o 
   2  -2   2       92.35       78.21      1.79 o 
   3  -2   2     2362.43     2606.74     23.11 o 
   4  -2   2      306.52      356.51      5.34 o 
   5  -2   2        0.27        0.00      0.65 o 
   6  -2   2      249.35      236.26      6.80 o 
   7  -2   2       13.87       14.71      1.98 o 
   8  -2   2        0.55        1.36      1.11 o 
  -8  -1   2        0.01        0.68      1.44 o 
  -7  -1   2       16.08       13.78      2.69 o 
  -6  -1   2        0.41        0.00      0.68 o 
  -5  -1   2      219.13      259.26      6.09 o 
  -4  -1   2     3015.16     3034.16     32.27 o 
  -3  -1   2      112.16      101.52      1.79 o 
  -2  -1   2      243.74      255.12      2.97 o 
  -1  -1   2      495.23      529.83      7.08 o 
   0  -1   2       40.51       34.00      0.98 o 
   1  -1   2     3005.06     2859.89     29.98 o 
   2  -1   2      909.33      862.50      9.96 o 
   3  -1   2      994.13      968.98      9.36 o 
   4  -1   2       17.64       15.25      0.92 o 
   5  -1   2        6.46        6.85      1.20 o 
   6  -1   2       99.51       91.00      3.89 o 
   7  -1   2        6.39        8.48      1.63 o 
   8  -1   2       50.16       49.40      3.29 o 
  -8   0   2        1.29        2.42      1.69 o 
  -7   0   2       70.88       68.92      4.95 o 
  -6   0   2      246.34      260.19      6.16 o 
  -5   0   2       15.63       14.16      1.08 o 
  -4   0   2      118.16      142.26      2.96 o 
  -3   0   2      971.31     1034.63     10.05 o 
  -2   0   2     2026.57     1913.11     16.99 o 
  -1   0   2      534.01      472.46      6.12 o 
   0   0   2      311.15      370.16      4.67 o 
   1   0   2      758.04      757.29     13.10 o 
   2   0   2      517.27      536.88      9.87 o 
   3   0   2     1493.09     1539.13     25.64 o 
   4   0   2      404.90      402.53      4.86 o 
   5   0   2      862.20      897.16     11.30 o 
   6   0   2      122.86      129.63      4.54 o 
   7   0   2       53.22       46.90      2.91 o 
   8   0   2       14.09       15.14      1.98 o 
  -8   1   2        5.98       11.83      2.83 o 
  -7   1   2        7.14        5.99      2.80 o 
  -6   1   2       41.35       38.23      2.61 o 
  -5   1   2       45.71       57.96      2.73 o 
  -4   1   2      641.19      653.11     12.18 o 
  -3   1   2      189.73      203.75      3.92 o 
  -2   1   2      351.66      328.07      4.51 o 
  -1   1   2        0.12        0.00      0.23 o 
   0   1   2      281.84      294.17      5.63 o 
   1   1   2        1.72        2.34      0.44 o 
   2   1   2     1868.29     1673.69     27.57 o 
   3   1   2     1283.19     1138.55     19.77 o 
   4   1   2      354.47      388.07     12.71 o 
   5   1   2      368.06      388.19      8.89 o 
   6   1   2      368.43      358.48     12.04 o 
   7   1   2      267.51      263.21      7.10 o 
   8   1   2       30.39       30.18      2.47 o 
  -8   2   2       13.67        8.62      2.47 o 
  -7   2   2      194.09      193.21      4.90 o 
  -6   2   2      104.46      102.64      3.21 o 
  -5   2   2       88.38       84.46      2.64 o 
  -4   2   2       34.91       32.49      1.52 o 
  -3   2   2      216.36      227.89      3.98 o 
  -2   2   2      361.79      373.39      7.49 o 
  -1   2   2     2022.80     1940.16     47.44 o 
   0   2   2      104.87       98.45      2.56 o 
   1   2   2     2282.30     2075.28     31.13 o 
   2   2   2     5941.10     5271.54     77.54 o 
   3   2   2      464.53      509.69     10.01 o 
   4   2   2      524.61      517.79     10.98 o 
   5   2   2       91.79       98.37      4.32 o 
   7   2   2       15.87       15.99      1.71 o 
   8   2   2        1.11        1.44      1.01 o 
  -7   3   2      398.77      400.82      7.80 o 
  -6   3   2      275.34      276.12      5.84 o 
  -5   3   2      113.93      117.37      3.33 o 
  -4   3   2      471.67      463.21     10.74 o 
  -3   3   2      263.97      293.18      4.90 o 
  -2   3   2      828.53      947.84     17.39 o 
  -1   3   2      136.96       85.48      1.57 o 
   0   3   2      112.84      133.95      3.37 o 
   1   3   2      634.42      584.40      9.92 o 
   2   3   2     1822.89     1721.29     26.45 o 
   3   3   2     1215.52     1373.75     21.97 o 
   4   3   2      325.67      352.93      8.62 o 
   5   3   2       91.15      100.24      4.54 o 
   8   3   2       68.54       68.00      3.51 o 
  -7   4   2        8.79        8.99      1.40 o 
  -6   4   2      315.78      322.76      6.61 o 
  -5   4   2     1617.90     1567.46     19.33 o 
  -4   4   2      272.51      262.47      5.13 o 
  -3   4   2      500.42      493.99      7.32 o 
  -2   4   2       19.43       21.43      1.10 o 
  -1   4   2      640.91      641.08      8.07 o 
   0   4   2      122.66      109.95      3.32 o 
   1   4   2        2.98        1.44      0.46 o 
   2   4   2     2039.41     1998.74     30.99 o 
   3   4   2       65.24       78.08      2.72 o 
   4   4   2     1078.65     1141.35     19.44 o 
   5   4   2        8.53       10.33      1.77 o 
   7   4   2      254.00      264.54      9.24 o 
  -7   5   2       22.50       24.68      5.22 o 
  -6   5   2      168.98      175.06      5.98 o 
  -5   5   2      765.10      749.20     12.22 o 
  -4   5   2      145.52      136.77      3.65 o 
  -3   5   2      232.02      209.85      4.33 o 
  -2   5   2      389.40      411.83      6.35 o 
  -1   5   2        0.60        2.61      0.67 o 
   0   5   2      851.46      719.91     13.21 o 
   1   5   2      130.07       99.15      3.18 o 
   2   5   2     2283.28     2151.73     33.60 o 
   3   5   2      673.34      668.09     12.26 o 
   4   5   2      882.17      909.03     16.34 o 
   5   5   2     1984.40     2031.42     33.28 o 
   6   5   2     1290.80     1342.73     23.93 o 
   7   5   2       37.02       40.05      2.91 o 
   8   5   2        6.45        7.57      1.40 o 
  -6   6   2        0.06        0.00      0.79 o 
  -5   6   2      224.15      222.98      5.36 o 
  -4   6   2      765.16      750.22     11.05 o 
  -3   6   2     2280.82     2242.27     25.62 o 
  -2   6   2       10.00       11.79      1.06 o 
  -1   6   2      567.55      571.38      7.96 o 
   0   6   2      121.78      120.55      4.08 o 
   1   6   2        6.71        5.90      0.95 o 
   2   6   2      991.23      914.44     16.18 o 
   3   6   2        8.90        9.65      1.22 o 
   4   6   2      103.14      103.86      3.83 o 
   5   6   2       37.42       38.61      2.56 o 
   6   6   2       19.01       23.16      2.23 o 
   7   6   2      363.79      371.63      9.84 o 
   8   6   2       42.49       48.94      3.56 o 
  -5   7   2      106.61      112.06      3.85 o 
  -4   7   2       28.79       31.63      1.99 o 
  -3   7   2        7.46        5.75      0.99 o 
  -2   7   2      904.09      884.82     12.67 o 
  -1   7   2      146.77      152.25      5.30 o 
   0   7   2       42.46       42.03      2.53 o 
   1   7   2      121.11      116.91      4.13 o 
   2   7   2       10.93       12.51      1.39 o 
   3   7   2      174.84      170.88      5.19 o 
   4   7   2      229.92      235.66      6.58 o 
   5   7   2      142.23      144.45      5.17 o 
   6   7   2      356.96      350.45      9.27 o 
   7   7   2      237.58      234.79      7.61 o 
   8   7   2       71.02       68.05      4.27 o 
  -5   8   2       77.38       84.19      4.05 o 
  -4   8   2        3.55        0.58      0.72 o 
  -3   8   2       48.27       56.09      2.51 o 
  -2   8   2        0.45        0.98      0.59 o 
  -1   8   2      849.97      841.98     17.13 o 
   0   8   2      713.75      670.94     14.00 o 
   1   8   2        2.52        1.77      0.82 o 
   2   8   2      123.87      118.16      4.38 o 
   3   8   2        5.10        4.30      1.14 o 
   4   8   2      316.82      311.74      8.21 o 
   5   8   2      146.38      150.02      5.52 o 
   6   8   2       27.64       29.72      2.66 o 
   7   8   2       14.64       13.35      2.07 o 
  -4   9   2        3.33        2.64      0.96 o 
  -3   9   2        1.28        1.08      1.06 o 
  -2   9   2      115.09      125.36      3.79 o 
  -1   9   2        0.79        1.74      0.92 o 
   0   9   2      154.30      153.26      5.71 o 
   1   9   2        3.07        4.00      1.20 o 
   2   9   2      104.68      100.24      4.27 o 
   3   9   2       63.48       62.75      3.40 o 
   4   9   2      107.13      119.03      4.95 o 
   5   9   2       85.47       91.76      4.51 o 
   6   9   2        8.25        6.61      1.69 o 
   7   9   2        7.40        8.07      1.88 o 
  -3  10   2        2.74        3.16      0.98 o 
  -2  10   2      126.81      120.22      6.01 o 
  -1  10   2        6.74        6.93      1.69 o 
   0  10   2      170.51      165.85      6.31 o 
   1  10   2      146.14      138.30      5.49 o 
   2  10   2      106.08       98.86      4.59 o 
   3  10   2      125.19      130.77      5.36 o 
   4  10   2        0.32        0.38      0.98 o 
   5  10   2       42.92       48.48      3.43 o 
   6  10   2       25.32       29.55      2.99 o 
  -1  11   2       40.64       41.08      3.45 o 
   0  11   2        0.13        0.00      0.82 o 
   1  11   2       59.21       61.47      3.86 o 
   2  11   2       11.61       11.80      1.98 o 
   3  11   2       34.64       39.31      3.07 o 
   4  11   2       63.08       63.65      4.05 o 
   5  11   2        7.46        6.44      1.71 o 
   2  12   2       15.52       16.01      2.31 o 
  -4 -10   3       75.39       78.71      4.49 o 
  -3 -10   3       33.48       35.24      2.94 o 
  -2 -10   3       20.71       18.51      2.23 o 
  -1 -10   3       23.66       19.77      2.26 o 
   0 -10   3       59.79       62.94      3.78 o 
   1 -10   3        0.28        0.27      0.90 o 
   2 -10   3       71.81       81.21      4.11 o 
  -5  -9   3       13.62       14.76      2.23 o 
  -4  -9   3      190.60      197.66      6.91 o 
  -3  -9   3      325.14      354.61      9.65 o 
  -2  -9   3       10.04       10.84      2.19 o 
  -1  -9   3       62.11       66.66      3.62 o 
   0  -9   3       33.69       34.98      2.26 o 
   1  -9   3      178.09      172.86      6.28 o 
   2  -9   3      140.75      151.16      6.09 o 
  -6  -8   3       59.05       61.12      4.11 o 
  -5  -8   3      167.67      171.83      6.47 o 
  -4  -8   3       25.43       21.51      2.28 o 
  -3  -8   3        1.27        0.87      0.72 o 
  -2  -8   3        8.26        6.68      1.17 o 
  -1  -8   3       56.52       55.63      2.52 o 
   0  -8   3        6.79        5.93      2.12 o 
   1  -8   3      123.09      119.03      6.25 o 
   2  -8   3       35.57       36.79      2.45 o 
   4  -8   3        6.46        8.67      1.71 o 
  -7  -7   3        0.62        1.98      1.55 o 
  -6  -7   3       37.71       42.44      3.37 o 
  -5  -7   3       19.93       15.06      2.07 o 
  -4  -7   3       92.08       94.67      4.30 o 
  -3  -7   3      132.01      132.77      4.01 o 
  -2  -7   3      428.84      405.99     11.91 o 
  -1  -7   3       39.90       43.20      2.08 o 
   0  -7   3        0.61        0.30      0.38 o 
   1  -7   3       56.88       59.65      3.97 o 
   2  -7   3        6.30        6.31      1.17 o 
   3  -7   3      866.79      771.05     14.93 o 
   4  -7   3       54.57       58.67      3.40 o 
   5  -7   3        0.45        0.63      1.01 o 
  -7  -6   3      111.96      110.52      6.77 o 
  -6  -6   3      147.09      132.35      7.04 o 
  -5  -6   3      255.74      242.84      7.61 o 
  -4  -6   3        0.40        0.60      0.73 o 
  -3  -6   3        2.65        3.35      0.77 o 
  -2  -6   3        3.90        2.91      1.18 o 
  -1  -6   3       82.90       80.04      1.83 o 
   0  -6   3      472.80      452.07      5.60 o 
   1  -6   3        1.37        2.88      0.88 o 
   2  -6   3      544.30      586.92      8.78 o 
   3  -6   3        5.27        3.89      1.11 o 
   4  -6   3        0.19        1.09      0.90 o 
   5  -6   3      486.82      444.28     10.96 o 
   6  -6   3       44.24       49.18      3.53 o 
  -8  -5   3        0.04        0.27      1.47 o 
  -7  -5   3       12.62        8.89      2.42 o 
  -6  -5   3       33.43       26.51      3.37 o 
  -5  -5   3      365.99      370.54     11.55 o 
  -4  -5   3      309.98      313.12      9.87 o 
  -3  -5   3      132.06      125.96      3.57 o 
  -2  -5   3      336.19      325.66      5.98 o 
  -1  -5   3       98.48       85.05      2.82 o 
   0  -5   3        9.47       11.60      1.95 o 
   1  -5   3      792.26      790.22      8.39 o 
   2  -5   3      122.32      130.23      3.17 o 
   3  -5   3      178.91      164.24      5.00 o 
   4  -5   3       16.63       17.84      1.93 o 
   5  -5   3      571.55      505.61     11.58 o 
   6  -5   3      104.21      100.19      4.81 o 
  -8  -4   3      104.95       95.65      6.61 o 
  -7  -4   3      127.58      120.55      6.88 o 
  -6  -4   3        1.34        2.69      1.44 o 
  -5  -4   3       56.88       55.79      4.11 o 
  -4  -4   3       82.66       77.69      3.26 o 
  -3  -4   3       30.88       36.15      2.07 o 
  -2  -4   3       40.52       34.53      1.58 o 
  -1  -4   3      110.45      109.99      1.99 o 
   0  -4   3      321.16      306.21      3.79 o 
   1  -4   3       66.13       57.17      1.38 o 
   2  -4   3      143.43      168.23      3.45 o 
   3  -4   3      829.33      864.16     32.58 o 
   4  -4   3      301.04      320.30      7.83 o 
   5  -4   3      217.93      217.91      6.63 o 
   6  -4   3       52.35       51.77      3.40 o 
   7  -4   3      176.27      168.40      6.61 o 
  -8  -3   3       11.97        7.99      2.47 o 
  -7  -3   3       92.02       77.95      5.33 o 
  -6  -3   3      115.78      103.88      5.79 o 
  -5  -3   3       88.14       86.13      4.87 o 
  -4  -3   3      112.65       99.12      3.49 o 
  -3  -3   3       25.36       24.28      1.74 o 
  -2  -3   3      374.31      395.52      6.87 o 
  -1  -3   3      194.16      141.29      1.98 o 
   0  -3   3       23.77       18.62      0.86 o 
   1  -3   3     3305.17     3298.81     28.66 o 
   2  -3   3      440.71      510.40      5.59 o 
   3  -3   3        6.88        7.37      0.76 o 
   4  -3   3      458.14      497.21     10.20 o 
   5  -3   3        8.29        8.27      1.44 o 
   6  -3   3      771.17      788.80     15.69 o 
   7  -3   3       79.53       85.18      4.43 o 
  -8  -2   3       11.52        9.98      2.64 o 
  -7  -2   3       19.31       15.88      2.88 o 
  -6  -2   3      203.14      177.02      7.72 o 
  -5  -2   3       19.93       20.96      2.69 o 
  -4  -2   3     1560.18     1548.80     31.10 o 
  -3  -2   3       64.38       54.42      2.24 o 
  -2  -2   3      853.93      804.98     15.50 o 
  -1  -2   3     1910.24     1945.60     39.10 o 
   0  -2   3      474.22      499.52      5.02 o 
   1  -2   3      712.16      653.07      8.04 o 
   2  -2   3      505.59      601.51      7.71 o 
   3  -2   3       42.93       26.32      1.33 o 
   4  -2   3       50.68       56.34      1.82 o 
   5  -2   3       69.31       71.80      3.34 o 
   6  -2   3       99.39      104.84      4.40 o 
   7  -2   3        2.50        2.72      1.11 o 
   8  -2   3       40.62       37.68      3.10 o 
  -8  -1   3        9.41       13.62      2.99 o 
  -7  -1   3        3.61        2.53      1.55 o 
  -6  -1   3       28.14       31.73      3.37 o 
  -5  -1   3      307.41      308.64      9.73 o 
  -4  -1   3       38.92       30.66      1.06 o 
  -3  -1   3     3057.74     3095.82     27.37 o 
  -2  -1   3     2211.72     2293.45     26.61 o 
  -1  -1   3      373.99      348.09      7.48 o 
   0  -1   3       80.64       92.62      1.98 o 
   1  -1   3     5457.16     5196.61     82.00 o 
   2  -1   3      200.31      196.76      4.89 o 
   3  -1   3      578.13      611.73      7.92 o 
   4  -1   3       20.74       17.33      1.24 o 
   5  -1   3       85.90       85.67      3.53 o 
   6  -1   3      243.61      225.36      6.55 o 
   7  -1   3        0.26        0.87      0.95 o 
   8  -1   3        5.41        7.64      1.71 o 
  -8   0   3       33.08       40.24      4.46 o 
  -7   0   3        0.07        0.49      1.31 o 
  -6   0   3        0.21        1.69      1.17 o 
  -5   0   3       46.04       50.02      1.98 o 
  -4   0   3       81.38       97.01      1.98 o 
  -3   0   3      299.72      340.60      4.13 o 
  -1   0   3        1.07        0.00      0.44 o 
   0   0   3       90.85       98.99      2.69 o 
   1   0   3        7.32        7.64      0.84 o 
   2   0   3        2.62        1.39      0.54 o 
   3   0   3       43.52       31.03      1.14 o 
   4   0   3       22.69       24.85      1.69 o 
   5   0   3       47.46       51.86      1.85 o 
   6   0   3      824.22      779.50     14.65 o 
   7   0   3       98.99      109.59      4.57 o 
   8   0   3       43.42       41.60      3.02 o 
  -8   1   3      146.98      156.77      8.46 o 
  -7   1   3       13.64       15.20      2.88 o 
  -6   1   3       57.85       51.49      5.07 o 
  -5   1   3      189.35      188.58      3.99 o 
  -4   1   3       93.29      116.18      2.73 o 
  -3   1   3     2034.54     2001.21     18.22 o 
  -2   1   3        6.72        2.87      0.39 o 
  -1   1   3    10479.02     9400.41    331.49 o 
   0   1   3      930.76     1058.56     26.79 o 
   1   1   3      126.61      121.15      3.34 o 
   2   1   3       78.01       85.32      2.85 o 
   3   1   3     2308.67     2359.77     59.31 o 
   4   1   3      205.59      211.93      5.71 o 
   5   1   3        1.77        1.82      0.79 o 
   6   1   3       82.81       84.89      2.59 o 
   7   1   3      525.14      513.14     11.15 o 
   8   1   3       42.24       40.54      2.91 o 
  -8   2   3       48.63       41.84      4.65 o 
  -7   2   3       20.70       18.16      3.07 o 
  -6   2   3      283.43      278.15      5.67 o 
  -5   2   3      341.01      336.02      5.98 o 
  -4   2   3       74.56       82.80      2.62 o 
  -3   2   3       19.15       16.34      0.98 o 
  -2   2   3     2022.39     2083.96     20.34 o 
  -1   2   3     1928.02     1920.65     21.73 o 
   0   2   3     2005.95     1933.91     25.00 o 
   1   2   3     2633.12     2556.67     28.03 o 
   2   2   3      176.86      166.05      2.64 o 
   3   2   3     1738.39     1743.27     19.87 o 
   4   2   3       74.88       75.96      3.26 o 
   5   2   3        2.15        2.64      0.90 o 
   6   2   3      348.23      360.43      9.38 o 
   7   2   3      469.16      451.75     10.09 o 
   8   2   3       11.53       10.68      1.74 o 
   9   2   3        1.17        3.10      1.47 o 
  -7   3   3       73.46       76.80      3.12 o 
  -6   3   3      476.10      461.80     12.53 o 
  -5   3   3       79.20       81.23      2.73 o 
  -4   3   3      301.43      286.42      5.21 o 
  -3   3   3      656.67      645.38      8.73 o 
  -2   3   3      761.80      736.44      9.24 o 
  -1   3   3     4817.21     4494.90    101.67 o 
   0   3   3      144.48      153.75      2.73 o 
   1   3   3       27.93       26.35      1.25 o 
   2   3   3     1960.45     1684.72     25.83 o 
   3   3   3      225.26      234.82      4.95 o 
   4   3   3      161.92      170.98      4.35 o 
   7   3   3      279.07      310.76      9.35 o 
   8   3   3      112.40      111.20      4.62 o 
  -7   4   3      116.89      115.72      4.74 o 
  -6   4   3        6.60        6.72      1.16 o 
  -5   4   3       10.78       10.46      1.43 o 
  -4   4   3      102.29       99.25      2.93 o 
  -3   4   3       89.39       94.65      2.62 o 
  -2   4   3       26.02       34.34      2.31 o 
  -1   4   3       33.83       35.19      1.01 o 
   0   4   3     1494.72     1449.93     23.52 o 
   1   4   3     1274.28     1185.53     19.30 o 
   2   4   3        1.89        0.05      0.35 o 
   3   4   3       45.59       49.56      1.98 o 
   4   4   3      302.41      289.58      6.47 o 
   5   4   3      938.09      961.99     17.10 o 
   6   4   3       51.66       50.90      2.83 o 
  -6   5   3       30.91       32.38      3.81 o 
  -5   5   3      418.11      412.04      7.51 o 
  -4   5   3       93.03       94.00      3.45 o 
  -3   5   3      165.36      164.25      3.82 o 
  -2   5   3       30.89       23.98      1.28 o 
  -1   5   3      378.51      406.81      9.22 o 
   0   5   3      207.68      195.62      5.22 o 
   1   5   3      373.57      384.98      7.99 o 
   2   5   3     2412.70     2127.81     33.22 o 
   3   5   3      114.26      127.76      3.81 o 
   4   5   3       13.57       15.36      1.41 o 
   5   5   3      266.77      287.65      7.10 o 
   6   5   3       46.88       39.69      2.53 o 
   7   5   3      307.04      313.39      8.43 o 
  -6   6   3        2.72        5.22      1.18 o 
  -5   6   3      124.84      132.71      4.30 o 
  -4   6   3      764.66      798.39     11.73 o 
  -3   6   3     1308.13     1280.96     20.98 o 
  -2   6   3        0.19        0.00      0.39 o 
  -1   6   3        0.45        0.00      0.46 o 
   0   6   3      299.30      288.93      7.15 o 
   1   6   3       76.25       74.66      3.05 o 
   2   6   3       50.26       44.15      2.20 o 
   3   6   3       60.47       56.52      2.56 o 
   4   6   3       35.81       38.91      2.26 o 
   5   6   3      261.94      252.33      6.72 o 
   6   6   3       35.16       32.27      2.39 o 
   7   6   3        2.59        2.15      1.11 o 
  -5   7   3       30.50       30.11      2.14 o 
  -4   7   3       22.31       20.72      2.15 o 
  -3   7   3       93.25      102.89      4.45 o 
  -2   7   3     1402.09     1409.68     17.44 o 
  -1   7   3      558.19      527.23     11.96 o 
   0   7   3      521.80      489.06     10.79 o 
   1   7   3       31.05       32.60      2.12 o 
   2   7   3      535.86      501.78     10.44 o 
   3   7   3        6.73        7.20      1.20 o 
   4   7   3      221.65      221.01      6.20 o 
   5   7   3      118.49      126.61      4.65 o 
   6   7   3      218.93      229.28      6.91 o 
   7   7   3      237.64      239.33      7.50 o 
   8   7   3       42.02       38.61      3.18 o 
  -5   8   3       11.78       20.27      1.98 o 
  -4   8   3       33.61       32.95      2.16 o 
  -3   8   3       10.32       10.82      1.34 o 
  -2   8   3      733.34      748.70     11.07 o 
  -1   8   3      359.78      365.05      9.79 o 
   0   8   3       19.37       17.73      1.90 o 
   1   8   3      200.41      184.63      5.79 o 
   2   8   3      120.09      112.72      4.24 o 
   3   8   3      344.26      353.42      8.62 o 
   4   8   3       29.36       29.17      2.31 o 
   5   8   3       57.41       63.37      3.51 o 
   6   8   3        7.16        5.98      1.44 o 
   7   8   3       10.36       17.35      2.23 o 
  -4   9   3        1.84        2.17      1.71 o 
  -3   9   3        0.69        1.87      0.84 o 
  -2   9   3       47.19       44.72      3.51 o 
  -1   9   3        5.56        6.44      1.60 o 
   0   9   3     2299.99     2160.73     36.84 o 
   1   9   3      471.57      443.41     10.71 o 
   2   9   3        0.21        0.98      0.87 o 
   3   9   3        0.44        2.39      1.03 o 
   4   9   3       84.61       84.28      4.05 o 
   5   9   3       56.58       62.18      3.59 o 
   6   9   3       27.12       33.39      2.85 o 
   7   9   3       12.06       11.55      2.09 o 
  -3  10   3        1.33        2.50      1.55 o 
  -2  10   3       37.72       39.69      3.51 o 
  -1  10   3        1.21        5.90      1.58 o 
   0  10   3      103.17       94.18      4.73 o 
   1  10   3        2.31        2.69      1.20 o 
   2  10   3      277.94      270.47      8.13 o 
   3  10   3      101.14       99.70      4.54 o 
   4  10   3       10.17        9.16      1.71 o 
   5  10   3       56.72       58.02      3.72 o 
   6  10   3        3.38        2.45      1.25 o 
  -1  11   3        3.66        5.68      1.71 o 
   0  11   3       64.98       64.79      4.16 o 
   1  11   3       24.99       25.26      2.61 o 
   2  11   3      273.80      252.49      8.16 o 
   3  11   3        1.85        3.21      1.31 o 
   4  11   3       20.67       19.49      2.42 o 
   5  11   3       11.90       11.96      2.12 o 
   1  12   3       29.47       25.42      2.85 o 
   2  12   3        9.71        8.92      2.04 o 
  -3 -10   4      103.67       99.29      4.89 o 
  -2 -10   4      103.00      115.49      4.33 o 
  -1 -10   4        8.87        7.39      1.40 o 
   0 -10   4      118.23      135.54      8.02 o 
  -5  -9   4      188.47      197.87      7.29 o 
  -4  -9   4        8.40        9.79      1.82 o 
  -3  -9   4       23.90       28.51      3.17 o 
  -2  -9   4      127.21      131.39      4.41 o 
  -1  -9   4        3.19        2.63      0.96 o 
   0  -9   4        9.57        8.52      1.40 o 
   1  -9   4        5.44        5.25      1.41 o 
  -6  -8   4        4.81        5.98      1.74 o 
  -5  -8   4        0.69        1.20      1.11 o 
  -4  -8   4      175.87      173.18      5.13 o 
  -3  -8   4      142.12      148.59      7.00 o 
  -2  -8   4       34.68       36.76      4.15 o 
  -1  -8   4       67.33       71.23      2.96 o 
   0  -8   4       11.43        9.14      2.37 o 
   1  -8   4      130.25      138.06      6.88 o 
   2  -8   4        6.41        7.50      1.39 o 
   4  -8   4       58.40       61.28      3.72 o 
  -6  -7   4       31.32       32.33      3.21 o 
  -5  -7   4        9.14        6.91      1.66 o 
  -4  -7   4        5.05        5.00      1.07 o 
  -3  -7   4        8.09        6.97      1.21 o 
  -2  -7   4      221.79      209.98      5.07 o 
  -1  -7   4      141.60      136.57      3.85 o 
   0  -7   4      529.20      528.03     10.28 o 
   1  -7   4       46.30       55.00      4.11 o 
   3  -7   4      124.34      120.25      4.70 o 
   4  -7   4        2.69        1.39      0.98 o 
   5  -7   4      187.65      198.53      7.07 o 
  -7  -6   4        1.57        1.71      1.47 o 
  -6  -6   4      201.28      197.03      8.89 o 
  -5  -6   4      103.15      108.43      3.98 o 
  -4  -6   4      123.72      113.53      3.82 o 
  -3  -6   4       26.35       24.16      3.53 o 
  -2  -6   4       38.04       36.67      1.90 o 
  -1  -6   4      123.04      120.55      3.51 o 
   0  -6   4      594.48      584.91      8.44 o 
   1  -6   4      321.24      327.73      5.79 o 
   2  -6   4      352.90      372.68      6.53 o 
   3  -6   4       38.46       42.55      2.66 o 
   4  -6   4       20.19       16.15      2.01 o 
   5  -6   4        7.48       11.55      1.85 o 
   6  -6   4       89.57       97.39      4.95 o 
  -7  -5   4       43.12       37.55      4.30 o 
  -6  -5   4      240.16      238.68      9.68 o 
  -5  -5   4        1.70        2.63      1.29 o 
  -4  -5   4       54.75       65.14      4.35 o 
  -2  -5   4      540.83      556.35      8.84 o 
  -1  -5   4        1.99        2.98      1.51 o 
   0  -5   4      327.61      320.71      4.19 o 
   1  -5   4       50.28       55.07      4.50 o 
   2  -5   4     1040.45     1064.45     13.62 o 
   3  -5   4      228.75      240.29      6.44 o 
   4  -5   4      535.42      543.35     11.69 o 
   5  -5   4      432.89      441.75     10.74 o 
   6  -5   4      117.68      120.17      5.36 o 
  -7  -4   4       18.22       12.23      2.80 o 
  -6  -4   4      171.09      166.39      7.83 o 
  -5  -4   4      155.47      145.34      4.89 o 
  -4  -4   4      909.11      890.53     14.11 o 
  -3  -4   4      110.19      113.39      3.77 o 
  -2  -4   4      523.94      513.63      6.69 o 
  -1  -4   4      196.11      193.04      2.99 o 
   0  -4   4       52.42       55.34      1.32 o 
   1  -4   4     1466.77     1592.01     18.42 o 
   2  -4   4      294.86      305.52      5.19 o 
   3  -4   4        2.30        4.55      0.75 o 
   4  -4   4        3.30        6.72      1.28 o 
   5  -4   4      116.79      124.77      4.92 o 
   6  -4   4      267.25      266.28      8.05 o 
   7  -4   4       33.50       25.77      2.94 o 
  -8  -3   4      152.72      144.37      8.13 o 
  -7  -3   4        0.31        0.46      1.20 o 
  -6  -3   4        5.58        3.89      1.55 o 
  -5  -3   4        2.54        3.37      0.97 o 
  -4  -3   4       68.54       60.69      3.92 o 
  -3  -3   4     1353.77     1356.94     18.24 o 
  -2  -3   4       79.73       73.56      2.62 o 
  -1  -3   4      237.71      252.46      2.79 o 
   0  -3   4     1126.64     1207.25     16.72 o 
   1  -3   4        6.97        8.53      0.54 o 
   2  -3   4      552.78      548.87     11.43 o 
   3  -3   4      441.57      444.59     10.64 o 
   4  -3   4      709.35      717.15      9.85 o 
   5  -3   4       42.99       41.71      2.69 o 
   6  -3   4      388.98      388.13      9.79 o 
   7  -3   4        5.00        3.26      1.47 o 
  -8  -2   4        0.97        1.88      1.79 o 
  -7  -2   4        0.02        0.52      1.36 o 
  -6  -2   4      453.69      441.80     13.40 o 
  -5  -2   4       19.54       22.91      3.32 o 
  -4  -2   4      274.80      260.97      5.98 o 
  -3  -2   4     1733.02     1750.11     22.13 o 
  -2  -2   4      371.39      383.44      6.62 o 
  -1  -2   4     1470.04     1380.48     17.08 o 
   0  -2   4      585.40      639.49      6.33 o 
   1  -2   4     1687.69     1712.76     19.00 o 
   2  -2   4     2997.84     3163.54     33.91 o 
   3  -2   4      726.28      802.74     10.28 o 
   4  -2   4        1.83        0.75      0.79 o 
   5  -2   4      194.77      184.82      5.71 o 
   6  -2   4      417.51      441.12     10.47 o 
   7  -2   4        2.46        0.35      1.09 o 
   8  -2   4       73.75       66.45      4.16 o 
  -8  -1   4        0.64        2.12      1.74 o 
  -7  -1   4       35.14       40.56      4.24 o 
  -6  -1   4      122.72      114.11      6.20 o 
  -5  -1   4      619.18      584.11     17.64 o 
  -4  -1   4      260.35      235.00      9.15 o 
  -3  -1   4        1.18        2.15      0.97 o 
  -2  -1   4      704.16      691.34     14.23 o 
  -1  -1   4      863.58      891.04     12.57 o 
   0  -1   4       74.89       66.70      1.80 o 
   1  -1   4      117.24       96.63      3.37 o 
   2  -1   4      156.69      139.37      4.24 o 
   3  -1   4        0.34        0.45      0.48 o 
   4  -1   4      199.98      191.36      3.77 o 
   5  -1   4        0.10        0.00      0.41 o 
   6  -1   4       38.48       38.31      2.69 o 
   7  -1   4      570.46      594.08     13.05 o 
   8  -1   4       44.70       47.61      3.45 o 
  -8   0   4       34.20       46.98      5.00 o 
  -7   0   4       27.38       30.48      3.89 o 
  -6   0   4        3.37        3.07      1.41 o 
  -5   0   4        3.00        2.56      1.44 o 
  -4   0   4      731.60      770.59      8.29 o 
  -3   0   4     1981.34     1938.02     17.80 o 
  -2   0   4       21.95       21.79      1.21 o 
  -1   0   4     4711.99     4602.76     83.92 o 
   0   0   4      154.48      213.65      3.63 o 
   1   0   4     3086.39     3088.84     50.00 o 
   2   0   4     2254.57     2261.92     37.55 o 
   3   0   4      314.00      367.53      8.35 o 
   4   0   4      986.86      969.79     18.16 o 
   5   0   4      340.50      370.38     10.60 o 
   6   0   4       66.48       64.16      3.26 o 
   7   0   4       49.33       47.63      3.05 o 
   8   0   4       24.08       22.81      2.53 o 
  -7   1   4        1.52        2.34      1.77 o 
  -6   1   4       21.50       18.65      2.88 o 
  -5   1   4      734.65      733.33     19.45 o 
  -4   1   4      117.06      153.83      3.22 o 
  -3   1   4      504.21      497.16      5.65 o 
  -2   1   4       48.10       42.08      1.56 o 
  -1   1   4       15.63       25.98      1.31 o 
   0   1   4       34.66       25.11      0.99 o 
   1   1   4     2435.49     2618.17     42.77 o 
   2   1   4      227.97      254.02      6.23 o 
   3   1   4      186.74      173.02      5.03 o 
   4   1   4       32.71       25.37      1.93 o 
   5   1   4       83.98       78.95      3.56 o 
   6   1   4      267.86      281.80      7.86 o 
   7   1   4       11.64       16.01      1.90 o 
   8   1   4        5.18        5.11      1.39 o 
  -7   2   4        2.12        1.50      1.39 o 
  -6   2   4       94.94       79.99      5.33 o 
  -5   2   4       92.46      101.85      2.92 o 
  -4   2   4      509.34      471.58      7.09 o 
  -3   2   4        3.21       11.04      0.95 o 
  -2   2   4     3011.81     3230.13     35.99 o 
  -1   2   4     2627.01     2713.89     30.45 o 
   0   2   4      142.71      156.89      2.88 o 
   1   2   4        1.55        1.64      0.73 o 
   2   2   4       85.02       64.83      1.42 o 
   3   2   4      126.73      148.18      2.57 o 
   4   2   4      385.35      362.33      5.38 o 
   5   2   4        2.97        1.55      0.87 o 
   6   2   4       42.17       42.44      2.94 o 
   8   2   4       60.67       54.35      3.32 o 
  -7   3   4        2.73        3.34      1.79 o 
  -6   3   4      315.21      319.00      7.83 o 
  -5   3   4       78.95       70.71      2.53 o 
  -4   3   4       82.18       73.25      2.36 o 
  -3   3   4       76.96       74.66      2.94 o 
  -2   3   4     1323.68     1470.19     13.79 o 
  -1   3   4     4096.38     4471.55     59.27 o 
   0   3   4      327.43      408.81      5.83 o 
   1   3   4      435.34      379.76      5.35 o 
   2   3   4      179.95      221.79      3.55 o 
   3   3   4     1027.87      975.16     11.91 o 
   4   3   4      577.34      597.66      8.16 o 
   5   3   4      139.60      128.92      3.02 o 
   6   3   4      287.90      289.39      8.59 o 
   7   3   4       20.44       27.51      2.80 o 
  -7   4   4      227.81      227.75     10.06 o 
  -6   4   4      405.64      407.60      7.65 o 
  -5   4   4      163.71      173.45      4.30 o 
  -4   4   4      523.29      536.95      8.33 o 
  -3   4   4      361.47      363.92      6.36 o 
  -2   4   4       42.03       34.90      2.35 o 
  -1   4   4       26.66       20.40      1.05 o 
   0   4   4     1824.17     2028.51     23.24 o 
   1   4   4       91.41      110.50      2.42 o 
   2   4   4     1399.89     1296.73     20.66 o 
   3   4   4       10.98       16.94      1.17 o 
   4   4   4      127.69      129.14      3.62 o 
   5   4   4       14.37       20.31      1.52 o 
   6   4   4      186.52      192.33      5.44 o 
   7   4   4      115.71      113.02      5.52 o 
  -6   5   4       63.64       61.27      2.83 o 
  -5   5   4       17.76       16.86      1.58 o 
  -4   5   4      246.07      269.93      6.04 o 
  -3   5   4      488.47      487.27      7.69 o 
  -2   5   4      358.33      386.12      6.27 o 
  -1   5   4      191.29      187.62      3.64 o 
   0   5   4     1078.62     1127.16     13.95 o 
   1   5   4     2319.42     2236.23     35.15 o 
   2   5   4      256.84      296.57      6.42 o 
   3   5   4        5.78        8.07      0.95 o 
   4   5   4      548.21      547.24     10.49 o 
   5   5   4      578.82      571.14     11.23 o 
   6   5   4       24.72       24.55      1.96 o 
   8   5   4        1.47        0.00      1.31 o 
  -6   6   4        4.32        5.13      1.25 o 
  -5   6   4      246.15      240.58      5.69 o 
  -4   6   4      175.40      180.99      5.75 o 
  -3   6   4        8.11        8.02      1.06 o 
  -2   6   4       24.86       31.01      1.64 o 
  -1   6   4      235.22      218.67      4.20 o 
   0   6   4        0.31        6.53      1.17 o 
   1   6   4      360.34      351.48      7.97 o 
   2   6   4     1600.88     1548.49     25.37 o 
   3   6   4      162.44      169.54      4.73 o 
   4   6   4      110.09      103.23      3.64 o 
   5   6   4        0.13        0.57      0.65 o 
   6   6   4      332.19      355.40      8.59 o 
  -5   7   4       74.77       82.41      4.99 o 
  -4   7   4       21.84       22.41      2.57 o 
  -3   7   4      248.44      261.53      6.82 o 
  -2   7   4      704.71      744.24     16.50 o 
  -1   7   4      778.90      786.00     16.31 o 
   0   7   4      337.24      319.19      8.21 o 
   1   7   4       60.38       80.61      3.45 o 
   2   7   4        1.48        2.34      0.82 o 
   3   7   4      264.23      255.16      6.55 o 
   4   7   4      107.34      116.77      4.19 o 
   5   7   4       43.96       44.13      2.66 o 
   6   7   4       34.92       32.49      2.45 o 
   7   7   4       84.23       85.89      4.11 o 
  -5   8   4        0.05        0.12      0.83 o 
  -4   8   4        0.34        0.75      0.79 o 
  -3   8   4        0.61        0.07      0.64 o 
  -2   8   4      376.67      393.27     11.20 o 
  -1   8   4      731.11      748.94     16.31 o 
   0   8   4        0.03        0.14      0.68 o 
   1   8   4     1245.03     1228.87     22.27 o 
   2   8   4       45.79       48.48      2.83 o 
   3   8   4      131.85      122.67      4.46 o 
   4   8   4      136.87      142.03      4.98 o 
   5   8   4       33.30       32.27      2.45 o 
   6   8   4        8.37        7.53      1.52 o 
   7   8   4        4.28        4.95      1.44 o 
  -4   9   4      119.74      138.99      4.63 o 
  -3   9   4       34.42       33.66      3.59 o 
  -2   9   4        5.63        5.98      1.85 o 
  -1   9   4        3.16        3.53      1.36 o 
   0   9   4      969.12      950.52     19.17 o 
   1   9   4       40.03       42.06      2.85 o 
   2   9   4      125.68      115.87      4.68 o 
   3   9   4      180.85      168.56      5.71 o 
   4   9   4       73.95       85.21      4.02 o 
   5   9   4      105.12      103.91      4.59 o 
   6   9   4       31.31       34.64      2.83 o 
   7   9   4       94.41       97.12      4.87 o 
  -3  10   4      157.21      169.05      8.05 o 
  -2  10   4        0.07        0.98      1.14 o 
  -1  10   4       12.76       12.02      2.20 o 
   0  10   4      272.78      255.16      8.29 o 
   1  10   4      464.26      424.59     10.98 o 
   2  10   4      733.33      720.37     15.47 o 
   3  10   4      220.16      202.50      6.80 o 
   4  10   4      169.40      178.08      6.33 o 
   5  10   4        0.56        0.57      0.92 o 
   6  10   4        2.41        2.26      1.22 o 
  -1  11   4      138.61      153.10      7.01 o 
   0  11   4        3.95        3.56      1.41 o 
   1  11   4      120.66      108.21      5.25 o 
   2  11   4      672.18      670.32     15.39 o 
   3  11   4      100.48      100.76      4.98 o 
   4  11   4       44.37       44.53      3.29 o 
   5  11   4       33.75       26.35      2.77 o 
   2  12   4        1.88        1.71      1.33 o 
  -1 -10   5       23.36       28.70      2.26 o 
  -4  -9   5      348.87      357.38      8.26 o 
  -3  -9   5       83.89       88.20      3.75 o 
  -2  -9   5      327.68      343.53      7.70 o 
  -1  -9   5        0.76        0.79      0.86 o 
   0  -9   5      122.95      119.94      4.14 o 
  -5  -8   5        0.40        1.06      1.06 o 
  -4  -8   5       15.16       15.13      1.74 o 
  -3  -8   5      710.29      736.75     12.47 o 
  -2  -8   5       30.52       34.50      2.31 o 
  -1  -8   5      573.22      591.64     17.07 o 
   0  -8   5      188.86      178.49      8.29 o 
   1  -8   5       95.50       94.04      5.90 o 
  -6  -7   5        0.24        0.00      0.95 o 
  -5  -7   5        3.77        3.49      1.09 o 
  -4  -7   5      287.98      298.31      6.93 o 
  -3  -7   5        7.43        7.06      1.41 o 
  -2  -7   5      117.83      126.73      3.97 o 
  -1  -7   5      974.41     1005.75     16.23 o 
   0  -7   5      377.99      379.84      9.20 o 
   1  -7   5     1446.57     1499.67     34.39 o 
   2  -7   5       55.44       53.34      4.19 o 
   3  -7   5       20.43       23.52      2.26 o 
   5  -7   5        0.90        2.28      1.25 o 
  -6  -6   5        0.00        0.00      1.20 o 
  -5  -6   5       53.31       52.13      2.38 o 
  -4  -6   5       81.87       73.92      5.36 o 
  -3  -6   5       48.78       55.80      2.50 o 
  -2  -6   5        5.21        5.99      1.00 o 
  -1  -6   5      604.93      645.43     11.24 o 
   0  -6   5       95.07       93.15      5.27 o 
   1  -6   5        6.00        4.96      1.14 o 
   2  -6   5       17.37       15.58      2.37 o 
   3  -6   5       53.91       58.48      3.10 o 
   5  -6   5       46.17       46.14      3.15 o 
  -7  -5   5        3.89        2.69      1.77 o 
  -6  -5   5       84.40       81.05      5.71 o 
  -5  -5   5       25.29       25.69      2.90 o 
  -4  -5   5       11.75       11.37      2.51 o 
  -3  -5   5      143.15      124.06      4.57 o 
  -2  -5   5       32.18       31.91      1.75 o 
  -1  -5   5      427.36      402.56      6.90 o 
   0  -5   5        1.01        0.68      0.42 o 
   1  -5   5     3141.67     3276.19     66.32 o 
   2  -5   5       66.76       73.12      2.51 o 
   3  -5   5      793.87      844.64     11.80 o 
   4  -5   5      505.84      512.76     11.31 o 
   5  -5   5        5.44        3.34      1.20 o 
   6  -5   5       49.35       49.86      3.51 o 
  -7  -4   5        4.81        3.67      1.82 o 
  -6  -4   5       50.48       48.75      4.57 o 
  -5  -4   5        9.93        8.88      1.61 o 
  -4  -4   5      560.01      554.61     14.38 o 
  -3  -4   5       74.22       64.97      2.88 o 
  -2  -4   5        0.59        0.71      0.59 o 
  -1  -4   5      143.34      136.27      3.32 o 
   0  -4   5        9.26        9.00      1.01 o 
   1  -4   5      164.69      168.07      3.51 o 
   2  -4   5      746.86      751.24     10.18 o 
   3  -4   5      617.06      618.98      9.03 o 
   4  -4   5      105.32       99.13      4.08 o 
   5  -4   5      348.04      337.48      8.78 o 
   6  -4   5      202.35      191.19      6.72 o 
   7  -4   5       29.87       33.82      3.21 o 
  -7  -3   5        0.26        0.00      1.25 o 
  -6  -3   5      137.03      131.29      6.88 o 
  -5  -3   5       30.31       24.47      2.13 o 
  -4  -3   5        3.60        3.97      1.58 o 
  -3  -3   5      779.46      786.96     12.22 o 
  -2  -3   5     1620.60     1721.18     21.89 o 
  -1  -3   5      611.33      593.73      6.37 o 
   0  -3   5     1282.39     1411.00     15.14 o 
   1  -3   5        1.66        0.41      0.34 o 
   2  -3   5        2.86        2.99      0.76 o 
   3  -3   5      619.11      639.54      9.03 o 
   4  -3   5      287.15      283.86      7.79 o 
   5  -3   5       74.64       61.34      3.37 o 
   6  -3   5      316.59      317.69      8.75 o 
   7  -3   5       30.54       26.67      2.85 o 
  -7  -2   5        2.32        0.98      1.50 o 
  -6  -2   5      117.72      120.96      6.69 o 
  -5  -2   5      103.82      101.13      3.89 o 
  -4  -2   5        1.45       12.21      1.98 o 
  -3  -2   5      370.72      365.27      7.03 o 
  -2  -2   5      426.99      458.33     10.82 o 
  -1  -2   5       11.15       18.64      4.20 o 
   0  -2   5      399.87      412.50      4.70 o 
   1  -2   5      152.92      159.10      3.04 o 
   2  -2   5      510.87      510.28     11.54 o 
   3  -2   5       46.27       46.41      1.73 o 
   4  -2   5      182.71      175.78      3.81 o 
   5  -2   5      156.75      157.34      5.30 o 
   6  -2   5      560.21      550.26     12.23 o 
   7  -2   5       29.48       27.22      2.83 o 
  -7  -1   5       23.68       25.61      3.67 o 
  -6  -1   5      257.49      259.70      9.98 o 
  -5  -1   5       11.21       10.69      1.82 o 
  -4  -1   5       82.99       85.89      3.16 o 
  -3  -1   5      591.69      550.49      8.96 o 
  -2  -1   5       69.75       69.44      2.40 o 
  -1  -1   5     2730.29     2765.89     31.73 o 
   0  -1   5    10418.70    10647.42    114.38 o 
   1  -1   5      253.59      249.26      6.63 o 
   2  -1   5      107.86      144.18      4.68 o 
   3  -1   5      146.65      169.54      5.27 o 
   4  -1   5      492.12      502.20      8.43 o 
   5  -1   5       22.20       19.99      1.33 o 
   6  -1   5      102.48      100.40      4.32 o 
   7  -1   5       10.75       10.55      1.85 o 
   8  -1   5      168.42      167.94      6.61 o 
  -7   0   5        0.79        1.60      1.55 o 
  -6   0   5        2.29        0.54      1.28 o 
  -5   0   5      225.37      210.27      8.29 o 
  -4   0   5      484.95      511.70      8.75 o 
  -3   0   5      300.77      309.87      5.89 o 
  -2   0   5      366.93      314.11      5.57 o 
  -1   0   5       64.39       84.98      3.78 o 
   0   0   5     1480.19     1391.48     22.57 o 
   1   0   5     2505.55     2572.38     42.71 o 
   2   0   5     1307.98     1368.28     24.31 o 
   3   0   5      418.06      442.05      9.98 o 
   4   0   5      507.44      513.91     11.39 o 
   5   0   5       81.28       87.76      3.86 o 
   6   0   5        1.39        0.33      0.82 o 
   7   0   5       18.41       16.67      2.09 o 
   8   0   5      150.28      144.07      5.85 o 
  -7   1   5       90.12       91.87      6.36 o 
  -6   1   5       29.67       29.01      3.64 o 
  -5   1   5       33.57       38.85      3.51 o 
  -4   1   5        1.17        0.23      0.39 o 
  -3   1   5      406.52      408.42      6.88 o 
  -2   1   5       78.47       86.95      2.45 o 
  -1   1   5      402.92      436.34      6.55 o 
   0   1   5        0.16        9.60      1.11 o 
   1   1   5      787.00      887.88     10.83 o 
   2   1   5      249.52      376.36      8.67 o 
   3   1   5     1027.19     1052.01     19.79 o 
   4   1   5      265.84      291.13      7.75 o 
   5   1   5       30.99       30.04      2.34 o 
   6   1   5       28.89       28.49      2.45 o 
   7   1   5       12.83       10.79      1.74 o 
   8   1   5      162.88      142.33      5.66 o 
  -7   2   5      177.46      183.27      9.08 o 
  -6   2   5       12.32        8.81      2.39 o 
  -5   2   5      508.27      510.21     14.08 o 
  -4   2   5      190.17      191.94      3.96 o 
  -3   2   5      125.10      125.81      5.66 o 
  -2   2   5      615.23      778.22     10.55 o 
  -1   2   5       42.40       36.59      1.46 o 
   0   2   5      258.45      198.23      3.63 o 
   1   2   5      903.49      932.14     11.94 o 
   2   2   5      121.95       83.88      5.36 o 
   3   2   5        2.54        2.15      0.77 o 
   4   2   5      223.52      245.92      3.90 o 
   5   2   5      856.35      840.16     17.24 o 
   6   2   5        0.29        0.00      0.87 o 
   7   2   5      119.45      123.84      5.44 o 
   8   2   5       92.48       86.67      4.30 o 
  -7   3   5      114.61      116.20      7.26 o 
  -6   3   5        9.32       10.41      2.50 o 
  -5   3   5        0.88        0.66      0.59 o 
  -4   3   5      416.51      414.82      6.80 o 
  -3   3   5       31.22       29.05      1.42 o 
  -2   3   5      154.02      131.70      3.00 o 
  -1   3   5       40.01       38.15      1.52 o 
   0   3   5      313.97      423.50      6.30 o 
   1   3   5     4398.98     4457.91     48.70 o 
   2   3   5      164.36      133.42      2.59 o 
   3   3   5      434.84      384.09      5.51 o 
   4   3   5        6.00        2.29      0.45 o 
   5   3   5      317.18      313.91      8.75 o 
   6   3   5      271.64      269.16      8.37 o 
   7   3   5       21.60       24.06      2.66 o 
  -6   4   5        3.90        5.08      1.36 o 
  -5   4   5      851.94      872.30     12.46 o 
  -4   4   5        0.09        1.10      0.71 o 
  -3   4   5      122.68      125.45      4.20 o 
  -2   4   5      118.11      108.94      4.65 o 
  -1   4   5       98.59      128.93      7.78 o 
   0   4   5     1832.28     2097.90     24.27 o 
   1   4   5       17.05       18.18      1.00 o 
   2   4   5      246.74      281.00      4.55 o 
   3   4   5      845.07      863.00     11.00 o 
   4   4   5      141.29      141.71      3.02 o 
   5   4   5      150.69      144.67      3.26 o 
   6   4   5       51.76       57.15      3.83 o 
   7   4   5      294.92      303.55      9.81 o 
   8   4   5       97.90       99.37      5.60 o 
  -6   5   5      189.59      197.96      5.20 o 
  -5   5   5        2.18        1.68      0.81 o 
  -4   5   5      413.15      416.45     16.15 o 
  -3   5   5        0.01        0.05      0.63 o 
  -2   5   5       84.10       83.49      4.19 o 
  -1   5   5        9.43       12.43      0.97 o 
   0   5   5      257.42      243.11      5.93 o 
   1   5   5      817.96      811.70     10.70 o 
   2   5   5     1797.23     1784.07     21.00 o 
   3   5   5      639.80      630.66      8.77 o 
   4   5   5      110.63      116.47      3.53 o 
   5   5   5      219.86      211.92      4.33 o 
   6   5   5      500.53      503.19     13.24 o 
   7   5   5        5.85        8.73      2.09 o 
   8   5   5       33.15       36.16      3.86 o 
  -6   6   5       27.02       29.98      2.24 o 
  -5   6   5        4.21        2.85      0.94 o 
  -4   6   5      478.57      479.08      8.37 o 
  -3   6   5      617.81      634.82     21.06 o 
  -2   6   5      458.47      488.02     12.21 o 
  -1   6   5        4.52        4.95      0.75 o 
   0   6   5      232.36      222.27      4.37 o 
   1   6   5     1040.57     1012.55     13.12 o 
   2   6   5      755.64      776.92     14.19 o 
   3   6   5      168.53      167.50      4.65 o 
   4   6   5       18.97       18.76      1.52 o 
   5   6   5      591.23      608.41     11.96 o 
   7   6   5        1.96        4.21      1.82 o 
   8   6   5       65.38       75.15      5.41 o 
  -5   7   5       16.17       16.73      1.76 o 
  -4   7   5       91.82       99.31      3.57 o 
  -3   7   5       84.28       78.65      4.79 o 
  -2   7   5       19.65       19.28      2.50 o 
  -1   7   5        6.89        7.45      1.60 o 
   0   7   5      272.74      278.15      5.27 o 
   1   7   5      607.53      534.38     11.39 o 
   2   7   5        8.57       10.49      1.39 o 
   3   7   5       76.10       73.30      3.13 o 
   4   7   5     1041.81     1043.28     18.60 o 
   5   7   5      244.50      249.37      6.69 o 
   6   7   5      255.58      276.80      7.53 o 
   8   7   5        9.88       12.64      3.02 o 
  -4   8   5      244.07      265.90     10.36 o 
  -3   8   5       40.04       41.38      3.67 o 
  -2   8   5       36.82       43.66      3.48 o 
  -1   8   5      426.29      424.00     11.26 o 
   0   8   5      317.53      307.44      8.62 o 
   1   8   5      511.04      502.98     11.39 o 
   2   8   5      243.79      229.66      6.55 o 
   3   8   5      324.33      312.36      7.91 o 
   4   8   5       52.94       59.84      3.07 o 
   5   8   5       80.35       84.12      3.81 o 
   6   8   5       30.33       29.09      2.37 o 
  -3   9   5       52.02       54.46      4.38 o 
  -2   9   5        0.01        0.19      0.95 o 
  -1   9   5       28.02       30.10      3.02 o 
   0   9   5       10.54        8.78      1.77 o 
   1   9   5       31.77       35.94      2.75 o 
   2   9   5      177.12      175.31      5.98 o 
   3   9   5       24.51       34.20      2.56 o 
   4   9   5       52.31       58.18      3.26 o 
   5   9   5      144.14      139.94      5.27 o 
   6   9   5      205.20      208.80      6.91 o 
  -2  10   5        0.00        0.44      1.06 o 
  -1  10   5        6.90        9.46      2.12 o 
   0  10   5        0.72        0.79      1.14 o 
   1  10   5      120.38       97.60      4.79 o 
   2  10   5        3.28        4.19      1.36 o 
   3  10   5       25.44       20.69      2.31 o 
   4  10   5       18.82       15.58      1.98 o 
   5  10   5        0.05        0.68      0.98 o 
   6  10   5        2.18        3.10      1.31 o 
  -1  11   5      131.91      141.24      6.80 o 
   0  11   5       13.06       16.72      2.53 o 
   1  11   5        6.97        5.74      1.74 o 
   2  11   5      187.50      178.81      6.74 o 
   3  11   5      116.69      119.44      5.36 o 
   4  11   5       27.12       28.30      2.85 o 
   5  11   5      100.11      103.99      5.06 o 
  -3  -9   6      304.27      317.30      7.62 o 
  -2  -9   6        1.56        1.56      0.98 o 
  -1  -9   6       11.10       15.40      3.90 o 
   0  -9   6        4.48        4.13      2.26 o 
  -4  -8   6      156.77      166.55      6.31 o 
  -3  -8   6      115.34      111.64      4.05 o 
  -2  -8   6      293.50      305.38      6.93 o 
  -1  -8   6      340.45      366.88      7.64 o 
   0  -8   6      252.64      255.62     10.55 o 
   1  -8   6       96.03      107.15      6.50 o 
  -5  -7   6       41.97       40.72      2.68 o 
  -4  -7   6        4.02        5.37      1.33 o 
  -3  -7   6       96.43       88.35      3.43 o 
  -2  -7   6      113.36      105.68      6.44 o 
  -1  -7   6      581.07      574.43     16.34 o 
   0  -7   6       76.81       72.27      5.19 o 
   1  -7   6       61.05       61.99      4.65 o 
   2  -7   6      252.23      283.87     10.17 o 
   3  -7   6       89.90       94.34      4.27 o 
  -6  -6   6        0.62        0.72      2.04 o 
  -5  -6   6       97.97      104.78      6.42 o 
  -4  -6   6      234.47      230.98      5.88 o 
  -3  -6   6       50.07       47.09      2.35 o 
  -2  -6   6       88.27       85.37      5.41 o 
  -1  -6   6      326.24      287.97     10.14 o 
   0  -6   6     1045.41     1045.32     23.27 o 
   1  -6   6      100.14      100.21      5.57 o 
   2  -6   6     1182.34     1234.30     25.99 o 
   3  -6   6        8.70       11.01      1.60 o 
   4  -6   6        5.52        7.99      1.55 o 
   5  -6   6       66.83       67.97      4.00 o 
  -6  -5   6       66.07       57.88      3.53 o 
  -5  -5   6        4.22        4.06      1.26 o 
  -4  -5   6       87.51       86.18      3.79 o 
  -3  -5   6      481.31      474.16      8.50 o 
  -2  -5   6        0.16        0.00      0.53 o 
  -1  -5   6       37.29       33.74      3.24 o 
   0  -5   6       78.21       73.27      4.51 o 
   1  -5   6     2171.28     2214.95     52.28 o 
   2  -5   6     1434.78     1512.54     29.61 o 
   3  -5   6       13.37       23.98      2.77 o 
   4  -5   6     1297.51     1341.75     23.22 o 
   5  -5   6       24.43       18.65      2.23 o 
   6  -5   6        0.18        1.28      1.14 o 
  -7  -4   6       92.20       87.44      6.36 o 
  -6  -4   6       92.69       94.79      5.71 o 
  -5  -4   6      154.43      150.17      5.20 o 
  -4  -4   6        3.01       19.22      2.80 o 
  -3  -4   6       19.52       21.02      2.64 o 
  -2  -4   6       58.60       68.95      3.92 o 
  -1  -4   6      575.02      568.27      8.73 o 
   0  -4   6       47.30       41.95      3.18 o 
   1  -4   6       45.79       49.59      3.49 o 
   2  -4   6      373.14      385.13      6.41 o 
   3  -4   6     1200.13     1251.44     15.89 o 
   4  -4   6      211.92      208.97      6.25 o 
   5  -4   6      144.92      145.81      5.46 o 
   6  -4   6       77.27       78.68      4.21 o 
  -7  -3   6       83.21       75.47      5.85 o 
  -6  -3   6       20.51       19.52      3.24 o 
  -5  -3   6       82.24       80.39      3.63 o 
  -4  -3   6      170.98      161.02      4.87 o 
  -3  -3   6      121.53      119.71      5.52 o 
  -2  -3   6      679.71      706.77     16.29 o 
  -1  -3   6      577.53      627.69      9.84 o 
   0  -3   6       81.20       83.43      2.07 o 
   1  -3   6      407.20      412.24      6.27 o 
   2  -3   6      327.31      337.93      5.68 o 
   3  -3   6      399.39      408.22      6.71 o 
   4  -3   6      516.60      510.81      8.09 o 
   5  -3   6       69.78       82.98      3.97 o 
   6  -3   6      337.40      336.75      9.24 o 
   7  -3   6      391.83      382.34     10.49 o 
  -7  -2   6       40.95       49.07      4.98 o 
  -6  -2   6        0.43        0.00      1.28 o 
  -5  -2   6        4.53        2.92      1.47 o 
  -4  -2   6      482.21      438.48      8.58 o 
  -3  -2   6       12.05       12.92      1.92 o 
  -2  -2   6      651.63      626.59      9.92 o 
  -1  -2   6       42.34       41.14      1.89 o 
   0  -2   6      155.00      128.56      2.19 o 
   1  -2   6      276.77      331.30      5.20 o 
   2  -2   6      261.23      276.55      4.79 o 
   3  -2   6      182.21      165.79      3.63 o 
   4  -2   6       73.42       71.04      2.41 o 
   5  -2   6     1414.40     1359.29     23.22 o 
   6  -2   6       59.64       61.36      3.56 o 
   7  -2   6        7.00        6.74      1.82 o 
  -7  -1   6       63.31       64.30      5.41 o 
  -6  -1   6        1.66        2.18      1.66 o 
  -5  -1   6      667.43      648.35     16.64 o 
  -4  -1   6      141.31      132.10      4.12 o 
  -3  -1   6       13.72       13.89      1.39 o 
  -2  -1   6       45.55       45.87      2.05 o 
  -1  -1   6       94.94      105.10      3.60 o 
   0  -1   6     2017.21     2218.89     35.15 o 
   1  -1   6       28.95       24.80      1.98 o 
   2  -1   6        0.16        1.06      0.65 o 
   3  -1   6        0.17        0.14      0.65 o 
   4  -1   6      472.08      463.88      7.28 o 
   5  -1   6        4.71        5.29      1.02 o 
   6  -1   6        1.22        1.09      0.92 o 
   7  -1   6      615.73      589.22     13.32 o 
   8  -1   6       54.03       44.72      3.59 o 
  -7   0   6       32.55       31.73      4.19 o 
  -6   0   6        1.42        0.60      1.31 o 
  -5   0   6       17.51       15.88      2.72 o 
  -4   0   6     1221.56     1168.92     16.45 o 
  -3   0   6     1138.82     1098.75     17.74 o 
  -2   0   6     1242.52     1106.54     14.70 o 
  -1   0   6      341.43      335.16      6.29 o 
   0   0   6     4936.51     5029.53    112.76 o 
   1   0   6      148.29      153.93      2.96 o 
   2   0   6      593.82      709.17     14.57 o 
   3   0   6        0.61        0.79      0.73 o 
   4   0   6      171.68      147.63      5.27 o 
   5   0   6      150.19      134.82      5.17 o 
   6   0   6       95.73       93.97      3.03 o 
   7   0   6       40.77       39.07      2.94 o 
   8   0   6      401.49      376.91     10.30 o 
  -7   1   6       64.58       69.63      5.71 o 
  -6   1   6        0.82        1.52      1.50 o 
  -5   1   6      538.54      534.60     14.95 o 
  -4   1   6       11.98       16.29      2.50 o 
  -3   1   6       65.36       67.61      2.98 o 
  -2   1   6      402.55      427.00      7.04 o 
  -1   1   6       24.91       17.63      1.15 o 
   0   1   6     1151.10     1186.21     14.66 o 
   1   1   6      691.72      725.42      9.38 o 
   2   1   6     2873.21     3125.19     51.96 o 
   3   1   6       23.47       21.80      1.93 o 
   4   1   6      143.68      139.75      5.14 o 
   5   1   6       80.70       68.35      3.67 o 
   6   1   6      448.16      448.36     11.42 o 
   7   1   6        3.90        2.64      1.22 o 
   8   1   6        3.81        3.40      1.47 o 
  -7   2   6        0.01        0.00      1.31 o 
  -6   2   6       15.70       20.69      3.40 o 
  -5   2   6       50.15       55.76      4.40 o 
  -4   2   6       48.41       51.55      3.86 o 
  -3   2   6      296.22      302.11      7.50 o 
  -2   2   6      653.26      634.56      9.33 o 
  -1   2   6        0.51        1.96      0.90 o 
   0   2   6      126.21      106.36      2.80 o 
   1   2   6     1020.03     1072.49     13.24 o 
   2   2   6      246.74      263.67     13.78 o 
   3   2   6     2203.03     2223.67     38.47 o 
   4   2   6       97.72      105.14      4.43 o 
   5   2   6        3.70        6.96      1.44 o 
   6   2   6      147.53      152.69      6.01 o 
   7   2   6       10.93       12.29      2.04 o 
   8   2   6      219.33      205.84      6.96 o 
  -7   3   6       11.56       10.36      2.80 o 
  -6   3   6      403.81      415.38     13.76 o 
  -5   3   6       78.26       70.06      5.00 o 
  -4   3   6       21.19       16.07      2.19 o 
  -3   3   6        0.85        0.76      0.92 o 
  -2   3   6      157.49      159.42      9.62 o 
  -1   3   6       23.39       27.85      1.41 o 
   0   3   6      388.07      466.71      7.06 o 
   1   3   6       61.40       74.45      2.10 o 
   2   3   6      283.19      292.68      4.63 o 
   3   3   6      265.25      259.88      4.15 o 
   4   3   6      635.77      638.29     14.11 o 
   5   3   6      615.69      624.07     14.36 o 
   6   3   6      453.65      435.03     11.61 o 
   7   3   6        3.95        3.75      1.58 o 
  -6   4   6        8.75        8.97      2.50 o 
  -5   4   6      142.84      144.69      3.97 o 
  -4   4   6      416.51      418.98      8.96 o 
  -3   4   6      202.81      187.65      7.12 o 
  -2   4   6       11.50       10.77      1.77 o 
  -1   4   6       90.41      128.31      5.63 o 
   0   4   6       69.47       66.06      2.13 o 
   1   4   6      351.36      292.04      7.12 o 
   2   4   6       10.15        6.96      0.70 o 
   3   4   6       29.51       21.52      1.09 o 
   4   4   6       22.12       23.60      1.15 o 
   5   4   6      326.31      330.09      9.49 o 
   6   4   6       71.83       74.49      4.35 o 
   7   4   6      186.90      194.42      7.61 o 
   8   4   6       54.06       65.36      4.65 o 
  -6   5   6       43.46       36.35      4.30 o 
  -5   5   6      137.92      145.46      4.19 o 
  -4   5   6      217.89      202.31      8.16 o 
  -3   5   6      505.01      511.13     13.38 o 
  -2   5   6        4.77        5.63      1.47 o 
  -1   5   6       69.64       71.71      2.33 o 
   0   5   6       43.13       39.57      1.70 o 
   1   5   6      232.97      244.12      4.54 o 
   2   5   6      415.27      367.78      5.90 o 
   3   5   6      463.61      422.50      6.55 o 
   4   5   6      172.60      165.44      4.30 o 
   5   5   6       28.21       22.87      2.50 o 
   6   5   6        8.24        7.99      1.96 o 
   7   5   6       67.06       68.43      4.68 o 
   8   5   6       10.27       16.61      2.85 o 
  -5   6   6       12.63       10.99      1.49 o 
  -4   6   6      175.33      165.41      7.61 o 
  -3   6   6      237.29      258.01      9.11 o 
  -2   6   6      153.11      154.70      6.31 o 
  -1   6   6      729.65      739.05     15.69 o 
   0   6   6       34.63       32.65      1.61 o 
   1   6   6     1094.67      926.84     12.38 o 
   2   6   6        8.50        6.19      0.78 o 
   3   6   6       18.20       20.96      2.94 o 
   4   6   6       21.96       23.91      1.37 o 
   5   6   6        0.51        1.27      0.59 o 
   6   6   6      136.68      152.17      6.74 o 
   7   6   6        1.58        1.28      1.44 o 
   8   6   6        1.01        1.28      1.63 o 
  -5   7   6        7.13        5.55      2.07 o 
  -4   7   6       20.83       22.08      3.21 o 
  -3   7   6      301.36      305.81     10.39 o 
  -2   7   6      243.51      241.27      8.43 o 
  -1   7   6      271.69      279.76      8.59 o 
   0   7   6       37.97       43.03      2.08 o 
   1   7   6       37.87       38.35      1.98 o 
   2   7   6      176.92      173.38      4.42 o 
   3   7   6       59.35       61.34      2.91 o 
   4   7   6       87.50       78.57      3.24 o 
   5   7   6        0.07        1.58      0.79 o 
   6   7   6       14.63       14.60      2.53 o 
   7   7   6       59.16       56.28      4.68 o 
   8   7   6        2.91        3.43      1.98 o 
  -4   8   6       20.48       22.62      3.40 o 
  -3   8   6      279.03      277.04     10.09 o 
  -2   8   6        0.02        0.00      1.06 o 
  -1   8   6      458.93      461.19     12.15 o 
   0   8   6      362.46      356.68      9.76 o 
   1   8   6     1355.72     1299.36     26.45 o 
   2   8   6       12.14       12.33      1.19 o 
   3   8   6       36.76       33.55      2.28 o 
   4   8   6      102.60      107.94      4.13 o 
   5   8   6       32.78       35.34      2.42 o 
   7   8   6        0.23        0.00      1.33 o 
  -3   9   6        1.57        1.55      1.41 o 
  -2   9   6       16.50       24.44      3.18 o 
  -1   9   6        0.20        0.00      0.98 o 
   0   9   6      106.44      102.82      5.06 o 
   1   9   6       54.25       51.88      2.30 o 
   2   9   6      145.11      131.32      5.08 o 
   3   9   6       56.66       55.14      3.15 o 
   4   9   6        2.26        1.44      0.92 o 
   5   9   6       32.72       41.62      2.80 o 
   6   9   6       37.45       38.69      2.83 o 
  -2  10   6       24.92       24.88      3.32 o 
  -1  10   6      171.05      169.46      7.45 o 
   0  10   6       26.27       27.19      2.94 o 
   1  10   6       15.75       14.55      2.09 o 
   2  10   6      370.17      366.33      9.95 o 
   3  10   6      104.70       92.44      4.43 o 
   4  10   6      198.73      218.21      7.18 o 
   5  10   6        2.84        2.50      1.20 o 
   6  10   6       20.33       17.92      2.28 o 
  -1  11   6       59.04       66.72      4.87 o 
   0  11   6        5.42        3.72      1.66 o 
   1  11   6       23.85       21.45      2.64 o 
   2  11   6        0.05        0.14      1.06 o 
   3  11   6        5.81       13.00      2.07 o 
   4  11   6       24.62       32.84      2.94 o 
   5  11   6        6.23        5.82      1.55 o 
  -3  -8   7        0.78        0.74      0.90 o 
  -2  -8   7       20.00       21.57      1.91 o 
  -1  -8   7      120.49      123.70      7.59 o 
   0  -8   7        0.37        0.00      1.66 o 
   1  -8   7       51.43       54.92      5.11 o 
  -4  -7   7       25.13       25.29      2.12 o 
  -3  -7   7       20.50       17.94      1.73 o 
  -2  -7   7        1.61        1.83      1.14 o 
  -1  -7   7      280.77      281.64     11.01 o 
   0  -7   7      110.31      100.92      6.20 o 
   1  -7   7      125.34      139.85      7.31 o 
   2  -7   7       82.74       84.93      5.66 o 
  -5  -6   7        0.07        0.02      0.77 o 
  -4  -6   7       12.05       11.32      1.52 o 
  -3  -6   7       33.09       29.29      1.99 o 
  -2  -6   7        0.37        0.00      1.11 o 
  -1  -6   7      234.37      253.04      9.79 o 
   0  -6   7       46.40       45.65      4.00 o 
   1  -6   7        0.07        0.00      0.92 o 
   2  -6   7      192.94      192.03      8.02 o 
  -6  -5   7        1.95        0.56      1.32 o 
  -5  -5   7      141.44      130.77      5.16 o 
  -4  -5   7       26.55       20.61      2.17 o 
  -3  -5   7        0.07        0.28      1.03 o 
  -2  -5   7      266.54      238.61      5.34 o 
  -1  -5   7       58.37       58.89      4.38 o 
   1  -5   7      650.51      681.68     16.88 o 
   2  -5   7        9.94       10.60      2.15 o 
   3  -5   7      130.46      116.58      5.76 o 
   4  -5   7        7.41        7.69      1.50 o 
  -6  -4   7       42.18       42.17      4.65 o 
  -5  -4   7       87.76       89.10      4.06 o 
  -4  -4   7      200.60      187.08      8.60 o 
  -3  -4   7        1.65        1.63      1.20 o 
  -2  -4   7      261.16      252.40      6.07 o 
  -1  -4   7        1.82        1.60      1.09 o 
   0  -4   7      380.31      377.23     11.15 o 
   1  -4   7     2433.13     2531.75     42.64 o 
   2  -4   7      243.32      253.49     11.02 o 
   3  -4   7       49.31       42.77      3.43 o 
   4  -4   7      268.61      283.76      7.61 o 
   5  -4   7       60.38       65.96      3.67 o 
   6  -4   7       13.06        9.87      1.88 o 
  -6  -3   7        1.61        1.66      1.66 o 
  -5  -3   7       12.02       13.69      1.80 o 
  -4  -3   7      170.12      169.05      5.17 o 
  -3  -3   7       32.54       30.64      3.13 o 
  -2  -3   7      535.55      520.19     12.67 o 
  -1  -3   7       16.39       13.20      2.98 o 
   0  -3   7      443.61      446.83     11.77 o 
   1  -3   7        0.02        0.78      1.26 o 
   2  -3   7      274.99      283.31      5.23 o 
   3  -3   7     4052.90     4028.28     44.11 o 
   4  -3   7       65.86       70.83      2.64 o 
   5  -3   7      198.07      195.10      6.39 o 
   6  -3   7       62.65       57.80      3.62 o 
   7  -3   7        7.60        7.72      1.79 o 
  -7  -2   7       66.44       62.10      5.79 o 
  -6  -2   7      141.52      136.37      7.61 o 
  -5  -2   7      195.91      191.53      6.17 o 
  -4  -2   7     1024.25     1002.46     15.44 o 
  -3  -2   7      112.00      105.95      5.25 o 
  -2  -2   7        0.63        2.33      0.76 o 
  -1  -2   7       59.98       76.07      3.70 o 
   0  -2   7       76.60       76.12      1.69 o 
   1  -2   7      373.62      409.40     13.65 o 
   2  -2   7      831.05      827.95     10.95 o 
   3  -2   7      164.09      165.89      3.79 o 
   4  -2   7      365.43      343.76      6.22 o 
   5  -2   7      347.98      347.89      6.54 o 
   6  -2   7        0.79        0.54      0.87 o 
   7  -2   7      107.58      107.31      5.14 o 
  -7  -1   7       16.08       17.97      3.56 o 
  -6  -1   7        1.83        1.58      1.66 o 
  -5  -1   7        9.93       10.85      2.42 o 
  -4  -1   7      813.78      793.93     12.76 o 
  -3  -1   7      333.70      324.80      6.72 o 
  -2  -1   7      738.81      694.63     10.73 o 
  -1  -1   7      208.57      227.67      4.90 o 
   0  -1   7     1160.10     1249.98     15.98 o 
   1  -1   7       84.73       73.30      3.70 o 
   2  -1   7       19.41       26.51      2.28 o 
   3  -1   7       62.68       60.17      3.37 o 
   4  -1   7      142.73      142.95      5.49 o 
   5  -1   7     1671.28     1664.42     20.41 o 
   6  -1   7       81.89       81.51      4.05 o 
   7  -1   7       21.31       17.81      2.34 o 
  -7   0   7        7.12        6.80      2.58 o 
  -6   0   7      106.51       94.45      6.36 o 
  -5   0   7       39.34       40.05      4.02 o 
  -4   0   7      182.66      195.98      5.16 o 
  -3   0   7       48.80       51.30      2.40 o 
  -2   0   7      128.27      118.37      3.43 o 
  -1   0   7      250.68      258.84      5.16 o 
   0   0   7      123.77      143.95      3.36 o 
   1   0   7       64.70       92.60      2.34 o 
   2   0   7      173.05      190.56      6.23 o 
   3   0   7        2.67        2.75      0.98 o 
   4   0   7       53.62       48.15      3.05 o 
   5   0   7        1.85        1.60      0.98 o 
   6   0   7      503.71      481.22      8.17 o 
   7   0   7      436.35      400.83     10.33 o 
   8   0   7       14.39       11.12      2.15 o 
  -7   1   7       10.32       11.53      3.10 o 
  -6   1   7       92.73      103.23      6.74 o 
  -5   1   7       97.95      100.32      6.09 o 
  -4   1   7      660.66      648.92     16.31 o 
  -3   1   7      153.71      159.71      4.18 o 
  -2   1   7      387.44      401.12      9.87 o 
  -1   1   7      251.28      238.49      4.81 o 
   0   1   7      626.93      638.37      9.13 o 
   1   1   7     2504.16     2643.40     30.10 o 
   2   1   7       61.07       53.80      3.07 o 
   3   1   7      107.95       84.50      4.00 o 
   4   1   7       70.11       69.71      3.78 o 
   5   1   7       49.78       54.62      3.45 o 
   6   1   7       19.84       22.32      2.53 o 
   8   1   7      262.83      260.41      8.29 o 
  -6   2   7       80.03       75.17      5.68 o 
  -5   2   7       42.92       42.28      4.24 o 
  -4   2   7       61.01       66.50      4.49 o 
  -3   2   7       26.15       29.23      2.94 o 
  -2   2   7        1.97        1.51      0.60 o 
  -1   2   7      492.62      524.83      8.20 o 
   0   2   7       82.70       75.07      2.34 o 
   1   2   7       16.68       16.11      4.98 o 
   2   2   7     2045.50     2193.90     25.15 o 
   3   2   7     1172.41     1261.16     24.03 o 
   4   2   7      154.93      156.52      5.93 o 
   5   2   7      212.59      202.39      7.18 o 
   6   2   7      250.67      271.82      8.86 o 
   7   2   7        7.32       10.39      2.09 o 
  -6   3   7      536.66      522.99     16.37 o 
  -5   3   7      135.97      127.18      6.93 o 
  -4   3   7      625.91      561.92     15.01 o 
  -3   3   7       40.69       45.32      3.51 o 
  -2   3   7      757.05      741.93     10.83 o 
  -1   3   7      110.35      124.08      3.24 o 
   0   3   7       50.66       59.94      2.10 o 
   1   3   7     1194.19     1282.22     26.30 o 
   2   3   7       49.06       50.72      1.70 o 
   3   3   7      942.24      953.89     19.30 o 
   4   3   7      130.76      140.56      5.55 o 
   5   3   7        5.20        8.46      1.71 o 
   6   3   7       63.51       64.73      4.13 o 
   7   3   7      134.98      140.97      6.42 o 
  -6   4   7       14.24       10.41      2.77 o 
  -5   4   7       32.72       25.45      3.53 o 
  -4   4   7       88.76       72.16      4.98 o 
  -3   4   7      154.80      132.62      6.09 o 
  -2   4   7       11.15       15.96      2.15 o 
  -1   4   7       59.68       71.26      5.94 o 
   0   4   7      600.36      608.24     10.11 o 
   1   4   7      110.53      104.77      2.79 o 
   2   4   7     1964.82     1933.77     22.76 o 
   3   4   7      824.47      802.62     10.57 o 
   4   4   7      469.85      444.93     11.39 o 
   5   4   7     1005.16      978.68     20.69 o 
   6   4   7      410.07      425.49     11.96 o 
   7   4   7        1.62        2.12      1.36 o 
   8   4   7        5.21        3.26      1.74 o 
  -5   5   7      126.62      131.43      7.29 o 
  -4   5   7      454.47      413.55     12.78 o 
  -3   5   7        0.00        0.60      1.03 o 
  -2   5   7       67.51       64.49      3.97 o 
  -1   5   7       14.54       15.62      1.25 o 
   0   5   7       69.02       67.28      2.35 o 
   1   5   7      363.75      371.91      6.30 o 
   2   5   7        0.01        0.58      0.41 o 
   3   5   7        1.32        2.10      0.54 o 
   4   5   7      439.36      436.69     11.39 o 
   5   5   7        0.15        0.00      0.73 o 
   6   5   7      224.56      229.30      8.40 o 
   7   5   7      196.79      195.62      8.05 o 
   8   5   7       10.75       11.72      2.53 o 
  -5   6   7        0.03        0.08      1.22 o 
  -4   6   7      106.29      115.82      6.50 o 
  -3   6   7      365.75      353.61     11.23 o 
  -2   6   7      230.38      213.15      7.78 o 
  -1   6   7        1.75        5.11      1.41 o 
   0   6   7        0.12        0.00      0.49 o 
   1   6   7        2.19        2.07      0.61 o 
   2   6   7        2.85        2.92      0.76 o 
   3   6   7       98.01       93.28      3.37 o 
   4   6   7      100.68       96.04      2.75 o 
   5   6   7        0.59        0.00      0.82 o 
   6   6   7       41.38       37.60      3.43 o 
   7   6   7       44.30       46.44      4.08 o 
   8   6   7        6.28        5.82      2.09 o 
  -4   7   7        9.55       11.15      2.66 o 
  -3   7   7       55.16       54.97      4.43 o 
  -2   7   7      171.39      182.81      7.40 o 
  -1   7   7       51.97       61.61      3.83 o 
   0   7   7      123.23      125.49      3.79 o 
   1   7   7      149.38      142.90      3.68 o 
   2   7   7       17.69       14.41      1.63 o 
   3   7   7        4.57        4.24      1.01 o 
   4   7   7       20.21       13.31      2.28 o 
   5   7   7       38.80       38.39      3.34 o 
   6   7   7      155.79      166.99      7.42 o 
   7   7   7        1.05        0.16      1.36 o 
  -4   8   7       33.33       40.73      4.40 o 
  -3   8   7        3.10        4.59      1.85 o 
  -2   8   7        0.27        0.00      1.06 o 
  -1   8   7       69.35       66.45      4.24 o 
   0   8   7       43.10       50.92      3.48 o 
   1   8   7      119.80      109.81      4.25 o 
   2   8   7       99.31       94.20      3.03 o 
   3   8   7        2.82        2.79      1.29 o 
   4   8   7       13.53       13.48      1.29 o 
   5   8   7        0.27        0.00      0.90 o 
   6   8   7       12.57       13.35      2.56 o 
   7   8   7       56.89       66.18      5.14 o 
  -3   9   7       30.89       29.28      3.75 o 
  -2   9   7      194.80      202.96      8.54 o 
  -1   9   7       24.79       26.21      3.07 o 
   0   9   7      107.39      109.30      5.36 o 
   1   9   7       13.16       10.51      1.27 o 
   2   9   7       11.53        9.58      1.22 o 
   3   9   7       88.79       83.26      3.05 o 
   4   9   7       13.07        9.70      1.22 o 
   5   9   7        0.08        0.00      0.68 o 
   6   9   7        8.28        8.94      2.34 o 
  -2  10   7        1.57        1.71      1.50 o 
  -1  10   7        5.34        6.06      1.93 o 
   0  10   7       51.19       54.70      3.94 o 
   1  10   7        5.87        4.49      1.58 o 
   2  10   7       37.03       34.89      2.09 o 
   3  10   7       20.03       24.75      1.81 o 
   4  10   7        4.63        2.70      0.84 o 
   5  10   7        8.35        9.94      1.88 o 
   6  10   7        8.29        7.07      2.15 o 
   0  11   7       37.36       39.40      3.70 o 
   1  11   7       25.86       26.97      3.05 o 
   2  11   7        0.01        0.00      0.95 o 
   3  11   7        8.70        6.80      1.26 o 
   4  11   7        5.05        4.47      2.83 o 
  -2  -8   8       31.35       28.09      4.30 o 
  -1  -8   8        2.82        3.05      2.39 o 
   0  -8   8       13.95       12.53      3.15 o 
   1  -8   8        0.22        0.08      1.96 o 
  -4  -7   8       51.65       50.39      2.85 o 
  -3  -7   8       28.26       27.27      2.20 o 
  -2  -7   8      237.71      237.67      5.88 o 
  -1  -7   8      200.78      200.35      9.43 o 
   0  -7   8        0.26        0.24      1.71 o 
   1  -7   8       17.76       14.49      2.99 o 
   2  -7   8      109.13      115.41      6.74 o 
  -4  -6   8       15.63       16.97      2.85 o 
  -3  -6   8       55.70       54.03      2.67 o 
  -2  -6   8      264.84      261.22     10.55 o 
  -1  -6   8       13.99       12.10      2.69 o 
   0  -6   8      816.83      831.84     20.93 o 
   1  -6   8      218.08      210.71      8.92 o 
   2  -6   8       10.68       12.48      2.64 o 
  -5  -5   8       24.67       23.24      3.34 o 
  -4  -5   8       36.37       38.66      4.70 o 
  -3  -5   8        4.29        5.06      1.96 o 
  -2  -5   8       23.29       29.36      3.48 o 
  -1  -5   8       36.01       33.01      3.62 o 
   0  -5   8       54.89       61.34      4.54 o 
   1  -5   8        7.35        7.78      2.12 o 
   2  -5   8      198.61      203.18      8.27 o 
   3  -5   8      231.62      232.84      8.81 o 
  -6  -4   8        1.77        1.59      1.22 o 
  -5  -4   8       30.87       26.53      3.53 o 
  -4  -4   8       89.06       81.25      3.81 o 
  -3  -4   8       17.90       16.00      3.03 o 
  -2  -4   8      278.90      280.11      6.68 o 
  -1  -4   8        3.57        1.28      1.25 o 
   0  -4   8      525.59      531.66     14.44 o 
   2  -4   8      294.04      294.77      5.66 o 
   3  -4   8       55.82       59.08      4.16 o 
   4  -4   8       61.46       62.01      2.64 o 
  -6  -3   8       61.54       63.62      5.33 o 
  -5  -3   8        1.94        0.43      1.66 o 
  -4  -3   8      229.87      214.43      6.07 o 
  -3  -3   8        4.69        6.83      1.34 o 
  -2  -3   8       44.08       34.20      2.99 o 
  -1  -3   8        0.67        0.09      0.58 o 
   0  -3   8        0.73        2.01      1.20 o 
   1  -3   8      343.49      362.20     10.71 o 
   2  -3   8       46.53       51.11      2.09 o 
   3  -3   8      400.17      387.10     11.09 o 
   4  -3   8        4.30        3.95      1.36 o 
   6  -3   8      167.75      169.14      6.39 o 
  -6  -2   8      231.58      232.62     10.33 o 
  -5  -2   8       24.24       21.02      3.24 o 
  -4  -2   8      290.47      283.47      6.93 o 
  -3  -2   8      401.75      378.74      7.87 o 
  -2  -2   8      902.22      823.55     17.56 o 
  -1  -2   8        2.42        1.82      1.03 o 
   0  -2   8       84.23       92.02      2.98 o 
   1  -2   8        1.87        1.61      0.53 o 
   2  -2   8      113.23      116.65      5.10 o 
   3  -2   8      226.60      228.28      4.77 o 
   4  -2   8      235.49      237.74      5.09 o 
   5  -2   8      137.08      127.83      3.76 o 
   6  -2   8        1.12        0.41      0.90 o 
   7  -2   8       13.17       11.26      2.12 o 
  -6  -1   8       39.26       36.32      4.38 o 
  -5  -1   8       90.43       90.67      5.87 o 
  -4  -1   8       29.78       27.34      2.14 o 
  -3  -1   8      255.24      256.05      6.04 o 
  -2  -1   8      328.98      324.12      6.67 o 
  -1  -1   8      635.19      618.06      9.88 o 
   0  -1   8       82.93       86.78      3.18 o 
   1  -1   8      200.35      196.89      6.82 o 
   2  -1   8       31.57       29.39      2.56 o 
   3  -1   8       54.17       55.30      3.48 o 
   4  -1   8      542.34      514.99     12.75 o 
   5  -1   8      624.40      595.72      9.43 o 
   6  -1   8      147.51      147.49      5.60 o 
   7  -1   8       51.14       44.89      3.32 o 
  -6   0   8       36.91       36.51      4.43 o 
  -5   0   8       72.87       73.24      5.44 o 
  -4   0   8      702.27      688.08     11.74 o 
  -3   0   8      113.46      111.85      3.79 o 
  -2   0   8      165.31      162.03      4.32 o 
  -1   0   8      456.76      486.66      8.20 o 
   0   0   8      183.03      188.17      4.18 o 
   1   0   8      419.04      401.89     10.47 o 
   2   0   8      108.79      115.79      4.95 o 
   3   0   8       17.67       16.72      2.07 o 
   4   0   8        0.32        0.73      0.92 o 
   5   0   8        1.11        0.84      1.09 o 
   6   0   8      806.62      799.24     11.92 o 
   7   0   8      969.45      924.82     18.43 o 
  -6   1   8      162.74      168.32      8.86 o 
  -5   1   8       13.95       15.12      2.96 o 
  -4   1   8       17.79       22.05      3.07 o 
  -3   1   8      500.51      513.10     10.03 o 
  -2   1   8      505.79      500.69      8.58 o 
  -1   1   8     1258.82     1252.06     16.53 o 
   0   1   8      396.18      407.43      8.47 o 
   1   1   8      974.14      970.20     19.55 o 
   2   1   8       11.19        9.14      1.63 o 
   3   1   8       28.95       26.59      2.47 o 
   4   1   8       55.16       62.61      3.78 o 
   5   1   8        7.85        8.92      1.82 o 
   6   1   8      423.76      419.86     11.64 o 
  -6   2   8        0.50        0.00      1.44 o 
  -5   2   8        0.48        0.57      1.36 o 
  -4   2   8      285.77      295.89     10.49 o 
  -3   2   8       10.74       10.11      2.04 o 
  -2   2   8       36.49       37.45      1.98 o 
  -1   2   8      145.70      141.21      3.70 o 
   0   2   8       17.02       14.90      1.18 o 
   1   2   8      170.59      149.73      3.48 o 
   2   2   8      572.96      562.60     13.08 o 
   3   2   8        0.62        0.00      0.71 o 
   4   2   8        1.60        5.57      1.50 o 
   5   2   8        0.69        2.04      1.17 o 
   6   2   8        3.49        1.82      1.22 o 
   7   2   8      376.94      382.62     11.55 o 
  -6   3   8        2.32        2.80      1.93 o 
  -5   3   8        6.23        4.35      1.93 o 
  -4   3   8       16.76        8.51      2.20 o 
  -3   3   8       71.12       66.50      4.40 o 
  -2   3   8      141.83      152.24      4.42 o 
  -1   3   8       24.93       31.70      2.58 o 
   0   3   8       46.11       47.62      2.00 o 
   1   3   8       65.02       70.61      2.32 o 
   2   3   8      752.92      752.18     16.29 o 
   3   3   8       16.88       17.13      2.09 o 
   4   3   8      292.68      289.77      9.05 o 
   5   3   8       61.17       57.37      3.89 o 
   6   3   8       87.19       90.83      5.06 o 
   7   3   8       16.76       16.67      2.72 o 
  -5   4   8       49.48       45.65      4.62 o 
  -4   4   8        4.40       12.81      2.64 o 
  -3   4   8        2.00        1.69      1.33 o 
  -2   4   8        0.58        0.87      0.98 o 
  -1   4   8      143.73      145.02      6.28 o 
   0   4   8       70.65       77.97      2.63 o 
   1   4   8      228.44      238.90      6.82 o 
   2   4   8      328.87      334.70      5.79 o 
   3   4   8       62.07       65.01      3.75 o 
   4   4   8      259.23      275.74      8.67 o 
   5   4   8      174.76      184.85      7.20 o 
   6   4   8       28.07       25.50      3.02 o 
   7   4   8       97.60      100.73      5.71 o 
   8   4   8        0.26        0.00      1.47 o 
  -5   5   8        8.57        7.69      2.47 o 
  -4   5   8      300.99      272.31     10.39 o 
  -3   5   8      684.77      644.65     16.29 o 
  -2   5   8        5.63        5.76      1.71 o 
  -1   5   8       55.08       54.60      2.33 o 
   0   5   8       24.58       25.48      1.58 o 
   1   5   8       62.08       58.37      2.65 o 
   2   5   8      616.80      613.71     11.99 o 
   4   5   8      111.97      100.35      4.95 o 
   5   5   8        4.82        4.05      1.52 o 
   6   5   8       13.72        9.14      2.15 o 
   7   5   8       59.23       58.18      4.54 o 
   8   5   8       29.76       26.02      3.51 o 
  -5   6   8       26.64       18.73      3.51 o 
  -4   6   8        0.16        1.47      1.41 o 
  -3   6   8       29.67       22.08      2.99 o 
  -2   6   8      557.05      491.96     13.27 o 
  -1   6   8      113.72      111.23      5.22 o 
   0   6   8      117.67      114.32      7.06 o 
   1   6   8       45.91       45.36      2.03 o 
   2   6   8       71.51       68.42      2.41 o 
   3   6   8       10.26       10.03      1.25 o 
   4   6   8        6.84        5.85      1.52 o 
   5   6   8      270.43      258.26      8.92 o 
   6   6   8      185.51      179.44      7.61 o 
   7   6   8       61.19       51.66      4.38 o 
  -4   7   8        8.28        8.02      2.47 o 
  -3   7   8       71.14       72.32      5.11 o 
  -2   7   8      204.22      189.45      7.86 o 
  -1   7   8       17.70       17.18      2.45 o 
   0   7   8      156.47      148.83      4.07 o 
   1   7   8       88.90       93.80      3.06 o 
   2   7   8      105.90      104.07      4.16 o 
   3   7   8      212.15      203.56      8.44 o 
   4   7   8       36.17       34.15      2.96 o 
   5   7   8        0.47        0.19      0.84 o 
   6   7   8        1.92        3.83      1.74 o 
   7   7   8       62.85       70.01      5.17 o 
  -3   8   8        6.30        2.75      1.82 o 
  -2   8   8      170.00      179.41      7.86 o 
  -1   8   8        3.99        5.41      1.71 o 
   0   8   8      815.41      750.77     16.80 o 
   1   8   8        1.33        0.94      1.24 o 
   2   8   8       10.20       11.04      1.20 o 
   3   8   8      144.71      144.18      3.86 o 
   4   8   8      108.41      105.46      5.33 o 
   5   8   8       58.82       54.59      4.02 o 
   6   8   8        0.00        0.00      1.17 o 
   7   8   8       11.81       10.14      2.58 o 
  -2   9   8        7.73        8.54      2.37 o 
  -1   9   8        0.09        0.65      1.25 o 
   0   9   8        9.66       14.00      2.37 o 
   1   9   8       61.30       66.35      2.79 o 
   2   9   8      136.80      117.87      6.04 o 
   3   9   8        4.02        5.49      1.02 o 
   4   9   8        0.34        0.88      0.67 o 
   5   9   8        6.47        6.74      1.93 o 
   6   9   8        2.72        2.85      1.69 o 
  -1  10   8       46.27       54.87      4.35 o 
   0  10   8       55.15       53.64      4.08 o 
   1  10   8       17.70       19.06      2.56 o 
   2  10   8       55.54       44.78      3.24 o 
   3  10   8      221.32      214.74      5.34 o 
   4  10   8        0.55        0.17      0.69 o 
   5  10   8       14.51       13.02      2.47 o 
   1  11   8       10.41        7.20      1.98 o 
   2  11   8        2.87        2.96      1.33 o 
   3  11   8       43.49       49.52      4.58 o 
   4  11   8        0.13        1.20      0.89 o 
  -2  -7   9       84.18       74.58      6.17 o 
  -1  -7   9        3.26        2.37      1.98 o 
   0  -7   9      270.68      303.04     12.04 o 
   1  -7   9       17.15       16.31      3.34 o 
  -3  -6   9       12.19       10.26      1.45 o 
  -2  -6   9        1.36        0.00      1.50 o 
  -1  -6   9      107.14      106.49      6.74 o 
   0  -6   9       12.63       13.27      2.94 o 
   1  -6   9       13.04       14.49      2.94 o 
   2  -6   9      332.40      355.78     12.34 o 
   3  -6   9       46.61       39.67      4.30 o 
  -4  -5   9        1.03        0.00      0.95 o 
  -3  -5   9       73.36       67.95      2.98 o 
  -2  -5   9        4.04        8.07      2.28 o 
  -1  -5   9        8.81        9.43      2.45 o 
   0  -5   9      158.95      164.16      7.86 o 
   1  -5   9       37.86       40.29      4.08 o 
   2  -5   9        4.62        4.38      1.96 o 
   3  -5   9       69.62       82.49      5.36 o 
  -5  -4   9       11.29        8.52      1.73 o 
  -4  -4   9      104.29      108.74      4.52 o 
  -3  -4   9        0.26        0.05      0.82 o 
  -2  -4   9        0.90        1.53      0.87 o 
  -1  -4   9      509.02      469.13     13.95 o 
   0  -4   9       32.00       28.25      3.37 o 
   1  -4   9      376.34      356.16     11.50 o 
   2  -4   9      316.22      323.05     10.77 o 
   3  -4   9       72.76       78.25      4.98 o 
   4  -4   9       12.92       14.03      2.61 o 
  -5  -3   9        8.45        6.20      2.39 o 
  -4  -3   9       83.66       82.40      3.84 o 
  -3  -3   9      263.02      260.38      6.70 o 
  -2  -3   9      198.01      189.93      8.84 o 
  -1  -3   9       30.61       34.58      3.43 o 
   0  -3   9       49.51       48.91      3.81 o 
   1  -3   9       17.66       16.31      2.56 o 
   2  -3   9       20.01       22.76      2.83 o 
   3  -3   9      115.10      105.33      5.57 o 
   4  -3   9      151.58      148.89      4.31 o 
   6  -3   9      132.69      129.41      5.66 o 
  -5  -2   9      214.42      199.07      9.05 o 
  -4  -2   9      153.78      140.11      4.86 o 
  -3  -2   9        0.12        0.39      0.86 o 
  -2  -2   9        8.03        6.29      1.33 o 
  -1  -2   9        4.08        4.46      1.39 o 
   0  -2   9        0.53        0.49      0.84 o 
   1  -2   9      667.21      656.91     16.07 o 
   2  -2   9      128.34      120.63      3.25 o 
   3  -2   9       19.56       18.43      2.50 o 
   4  -2   9       53.55       47.29      2.23 o 
   5  -2   9       16.32       19.30      2.61 o 
   6  -2   9      221.54      220.90      7.34 o 
  -6  -1   9       59.26       64.76      5.60 o 
  -5  -1   9       56.81       58.62      4.95 o 
  -4  -1   9       23.30       23.47      3.82 o 
  -3  -1   9      122.46      124.80      4.27 o 
  -2  -1   9      311.51      303.93      6.69 o 
  -1  -1   9      364.29      374.51      9.79 o 
   1  -1   9      107.94      130.72      5.76 o 
   2  -1   9       78.00       86.65      4.62 o 
   3  -1   9       17.62       15.33      2.23 o 
   4  -1   9       71.95       66.58      4.19 o 
   5  -1   9       54.26       55.10      2.49 o 
   6  -1   9        2.96        1.17      0.98 o 
   7  -1   9      158.21      158.53      6.33 o 
  -6   0   9        7.98        7.69      2.53 o 
  -5   0   9        8.14        7.10      2.39 o 
  -4   0   9      151.19      163.83      7.69 o 
  -3   0   9       33.34       35.74      2.33 o 
  -2   0   9      161.94      151.27      6.25 o 
  -1   0   9        0.70        0.00      0.84 o 
   0   0   9      260.91      263.97      8.40 o 
   1   0   9       57.52       68.00      3.92 o 
   2   0   9      102.27       96.44      4.79 o 
   3   0   9       33.77       27.02      2.72 o 
   4   0   9      142.28      145.02      6.20 o 
   5   0   9       59.88       59.73      4.02 o 
   6   0   9       27.02       22.14      1.78 o 
   7   0   9        0.83        1.96      1.25 o 
  -6   1   9        0.05        0.00      1.58 o 
  -5   1   9      147.79      155.41      8.16 o 
  -4   1   9       68.64       71.01      5.14 o 
  -3   1   9      131.24      127.33      4.12 o 
  -2   1   9     1473.86     1468.61     45.08 o 
  -1   1   9       63.55       63.35      3.02 o 
   0   1   9      165.54      161.09      5.33 o 
   1   1   9        3.30        2.53      1.09 o 
   2   1   9      529.65      536.72     13.24 o 
   3   1   9      604.98      589.22     14.27 o 
   4   1   9        0.61        0.46      1.06 o 
   5   1   9       39.10       38.88      3.32 o 
   6   1   9      271.06      268.53      9.16 o 
  -5   2   9        7.87        6.42      2.28 o 
  -4   2   9       16.69       13.19      2.77 o 
  -3   2   9      352.67      350.40     11.15 o 
  -2   2   9      322.28      339.01      6.88 o 
  -1   2   9      379.12      384.23      7.14 o 
   0   2   9        0.41        4.86      3.62 o 
   1   2   9       29.81       34.94      2.75 o 
   2   2   9        3.28        1.50      0.95 o 
   3   2   9      732.65      719.07     16.37 o 
   4   2   9      345.86      344.33     10.28 o 
   5   2   9        0.01        1.22      1.22 o 
   6   2   9       16.03       10.90      2.20 o 
   7   2   9       25.35       24.50      3.13 o 
  -5   3   9      123.49      126.34      7.50 o 
  -4   3   9       59.00       59.00      4.68 o 
  -3   3   9      263.80      275.71      9.81 o 
  -2   3   9      717.70      731.64     11.50 o 
  -1   3   9      254.48      256.47      5.59 o 
   0   3   9     1807.70     1905.11     23.63 o 
   3   3   9      541.97      520.05     13.16 o 
   4   3   9       58.03       57.12      3.86 o 
   5   3   9      657.90      642.72     15.88 o 
   6   3   9        2.89        2.61      1.41 o 
   7   3   9      252.58      236.40      9.05 o 
  -5   4   9        0.06        0.33      1.44 o 
  -4   4   9       21.66       14.90      2.85 o 
  -3   4   9      376.56      361.46     11.61 o 
  -2   4   9       12.84       14.98      2.31 o 
  -1   4   9      207.77      211.58      4.96 o 
   0   4   9       18.00       16.23      1.38 o 
   1   4   9      720.15      761.99     11.17 o 
   3   4   9       71.27       70.96      4.16 o 
   4   4   9      200.63      211.88      7.83 o 
   5   4   9       73.22       64.71      4.40 o 
   6   4   9       39.29       34.94      3.53 o 
   7   4   9       93.87       96.11      5.79 o 
  -5   5   9       31.16       35.29      4.43 o 
  -4   5   9       96.46       88.20      5.93 o 
  -3   5   9       11.21        7.15      2.15 o 
  -2   5   9      153.43      157.15      6.82 o 
  -1   5   9        5.42        3.06      1.03 o 
   0   5   9      533.48      548.11      9.08 o 
   1   5   9       26.54       22.67      2.04 o 
   4   5   9      291.88      278.38      9.11 o 
   5   5   9      471.02      459.20     12.91 o 
   6   5   9       27.53       26.32      3.18 o 
   7   5   9      271.33      270.71     10.20 o 
  -4   6   9        1.54        3.59      1.79 o 
  -3   6   9       31.85       38.28      3.94 o 
  -2   6   9      205.38      164.11      7.26 o 
  -1   6   9       24.25       19.28      2.47 o 
   0   6   9       15.44       11.15      2.56 o 
   1   6   9        3.93        5.62      0.96 o 
   2   6   9      527.68      506.36      8.38 o 
   4   6   9       55.10       55.06      3.83 o 
   5   6   9       35.37       38.55      3.45 o 
   6   6   9       42.29       46.25      4.00 o 
   7   6   9      269.35      292.84     10.88 o 
  -4   7   9       62.88       64.41      5.38 o 
  -3   7   9       67.72       61.39      4.87 o 
  -2   7   9      348.26      327.97     10.96 o 
  -1   7   9       69.26       78.60      4.73 o 
   0   7   9      214.04      235.07      7.94 o 
   1   7   9       30.59       26.72      1.78 o 
   2   7   9        0.20        1.96      0.69 o 
   3   7   9        4.46        5.19      1.47 o 
   4   7   9       93.07       92.30      5.03 o 
   5   7   9      169.71      158.45      7.04 o 
   6   7   9       66.01       67.78      4.84 o 
   7   7   9        1.33        2.58      1.82 o 
  -3   8   9        0.68        2.01      1.69 o 
  -2   8   9       65.40       77.02      5.27 o 
  -1   8   9      220.67      214.35      8.35 o 
   0   8   9      457.63      429.68     11.83 o 
   1   8   9      102.54      114.19      5.61 o 
   2   8   9      160.67      148.18      4.14 o 
   3   8   9        5.30        4.84      1.44 o 
   4   8   9        0.02        0.73      0.90 o 
   5   8   9       12.89       13.32      2.39 o 
   6   8   9        7.12        4.02      1.82 o 
  -2   9   9       39.88       41.71      4.30 o 
  -1   9   9        5.60        3.32      1.58 o 
   0   9   9      116.91      102.53      5.46 o 
   1   9   9        0.11        0.63      1.06 o 
   2   9   9      103.83       93.44      3.39 o 
   3   9   9       39.32       47.36      2.35 o 
   4   9   9        4.54        4.59      1.52 o 
   5   9   9        3.13        4.13      1.63 o 
   6   9   9        0.80        0.57      1.17 o 
   0  10   9       38.63       48.34      4.02 o 
   1  10   9      181.98      181.07      7.31 o 
   2  10   9      119.66      102.88      5.19 o 
   3  10   9        0.71        2.11      0.89 o 
   4  10   9       22.54       23.49      2.94 o 
   5  10   9        2.11        2.42      1.44 o 
  -2  -6  10        8.26        6.20      2.39 o 
  -1  -6  10      168.79      175.61      9.03 o 
   0  -6  10      126.68      138.85      7.99 o 
   1  -6  10      181.66      192.54      9.33 o 
   2  -6  10        4.50        6.33      2.42 o 
  -3  -5  10      362.16      354.69     13.08 o 
  -2  -5  10       92.47       78.82      5.76 o 
  -1  -5  10      105.72      110.57      6.80 o 
   0  -5  10       55.03       49.26      4.54 o 
   1  -5  10      242.24      237.73     10.06 o 
   2  -5  10      455.13      485.79     15.01 o 
   3  -5  10      129.72      131.97      7.18 o 
  -4  -4  10        0.27        0.00      0.97 o 
  -3  -4  10       10.31       12.30      1.92 o 
  -2  -4  10        0.40        1.52      1.39 o 
  -1  -4  10      276.24      282.89     10.74 o 
   0  -4  10      199.89      174.14      8.18 o 
   1  -4  10       51.29       46.49      4.16 o 
   2  -4  10      136.18      133.90      6.96 o 
   3  -4  10        0.13        0.11      1.39 o 
   4  -4  10      109.11      131.73      6.88 o 
  -4  -3  10      123.62      118.39      4.76 o 
  -3  -3  10       23.23       21.66      2.16 o 
  -2  -3  10       26.27       26.64      3.26 o 
  -1  -3  10      153.05      128.60      6.66 o 
   0  -3  10      246.35      234.01      9.14 o 
   1  -3  10       17.83       23.06      3.05 o 
   2  -3  10        1.58        1.50      1.44 o 
   3  -3  10       53.44       56.36      4.35 o 
   4  -3  10       22.90       19.49      2.88 o 
  -5  -2  10      588.56      565.89     16.80 o 
  -4  -2  10        0.05        1.29      0.98 o 
  -3  -2  10      141.30      136.09      4.75 o 
  -2  -2  10        3.37        3.77      1.08 o 
  -1  -2  10        0.57        2.80      1.33 o 
   0  -2  10      168.62      162.99      7.18 o 
   1  -2  10      440.65      432.83     12.72 o 
   2  -2  10     1782.03     1650.96     32.82 o 
   3  -2  10       30.25       22.01      2.12 o 
   4  -2  10       64.63       59.17      2.56 o 
   5  -2  10       44.62       33.99      2.32 o 
   6  -2  10       61.49       68.32      4.00 o 
  -5  -1  10      196.78      208.86      9.76 o 
  -4  -1  10      593.05      621.62     17.05 o 
  -3  -1  10     1093.75     1079.26     16.69 o 
  -2  -1  10       61.09       60.01      3.41 o 
  -1  -1  10      195.98      217.10      8.21 o 
   0  -1  10      140.92      146.84      6.55 o 
   1  -1  10       11.31        5.66      1.71 o 
   2  -1  10       51.25       52.06      3.94 o 
   3  -1  10      202.98      197.30      7.75 o 
   4  -1  10      257.60      255.95      9.05 o 
   5  -1  10        5.33        3.92      1.71 o 
   6  -1  10       71.00       70.63      3.97 o 
  -5   0  10      138.04      154.05      8.29 o 
  -4   0  10        7.98        6.72      2.28 o 
  -3   0  10     1289.19     1330.89     19.29 o 
  -2   0  10        6.00        4.45      1.14 o 
  -1   0  10      100.59       95.27      3.44 o 
   1   0  10       95.43       84.58      4.68 o 
   2   0  10      767.08      766.67     17.89 o 
   3   0  10      293.62      269.19      9.03 o 
   4   0  10      479.35      432.50     12.29 o 
   5   0  10      360.48      326.42     10.41 o 
   6   0  10       24.38       23.55      1.90 o 
  -5   1  10       92.50       95.84      6.63 o 
  -4   1  10        0.01        0.19      1.39 o 
  -3   1  10       29.25       25.29      2.09 o 
  -2   1  10      377.15      396.24      7.99 o 
  -1   1  10      798.70      872.96     13.22 o 
   2   1  10       10.60        6.93      1.66 o 
   3   1  10      717.76      695.93     16.64 o 
   4   1  10      239.15      243.03      8.65 o 
   5   1  10        1.78        4.19      1.66 o 
   6   1  10      272.53      270.98      9.60 o 
   7   1  10       34.75       32.65      3.56 o 
  -5   2  10        1.53        0.79      1.79 o 
  -4   2  10      135.30      138.71      7.42 o 
  -3   2  10       48.35       52.28      4.21 o 
  -2   2  10      314.39      314.30      6.88 o 
  -1   2  10      797.05      825.89     13.06 o 
   2   2  10       24.10       23.93      2.58 o 
   3   2  10      121.52      119.87      5.63 o 
   4   2  10       26.02       23.82      2.80 o 
   5   2  10      276.49      272.64      9.41 o 
   6   2  10       13.52        9.84      2.23 o 
   7   2  10       75.78       78.41      5.27 o 
  -5   3  10        8.65        6.72      2.58 o 
  -4   3  10       47.74       48.97      4.79 o 
  -3   3  10       97.57       85.75      5.38 o 
  -2   3  10      155.29      163.60      4.68 o 
  -1   3  10      953.28      999.48     18.11 o 
   0   3  10     1470.01     1481.46     19.47 o 
   3   3  10      327.34      311.65      9.76 o 
   4   3  10       26.19       24.82      2.94 o 
   5   3  10      270.04      292.38     10.03 o 
   6   3  10        9.68       13.02      2.56 o 
   7   3  10       21.41       20.36      3.07 o 
  -4   4  10       28.26       26.75      3.67 o 
  -3   4  10        1.67        0.00      1.25 o 
  -2   4  10      127.74      128.19      6.31 o 
  -1   4  10       17.40       15.34      1.50 o 
   0   4  10      105.31      108.88      6.16 o 
   1   4  10     1156.00     1138.60     23.16 o 
   3   4  10       33.31       41.98      3.34 o 
   4   4  10      890.28      924.20     20.77 o 
   5   4  10       47.95       55.74      4.19 o 
   6   4  10      103.58      103.45      5.95 o 
   7   4  10      150.75      171.45      8.05 o 
  -4   5  10      121.09      125.91      7.31 o 
  -3   5  10        4.84        7.29      2.23 o 
  -2   5  10      129.41      119.46      6.17 o 
  -1   5  10      248.94      216.71      7.86 o 
   0   5  10      101.64       94.97      3.31 o 
   1   5  10     1829.39     1867.89     34.75 o 
   2   5  10      815.99      820.37     18.49 o 
   3   5  10       54.10       56.66      3.97 o 
   4   5  10       43.12       45.21      3.70 o 
   5   5  10      228.13      239.44      9.11 o 
   6   5  10      231.91      248.28      9.68 o 
   7   5  10       21.70       18.38      3.13 o 
  -4   6  10       63.29       78.65      5.98 o 
  -3   6  10        0.15        0.46      1.55 o 
  -2   6  10      104.39      104.29      5.87 o 
  -1   6  10       52.82       57.45      4.08 o 
   0   6  10      344.39      317.74     10.40 o 
   1   6  10       69.55       63.40      2.67 o 
   2   6  10       44.99       40.59      3.32 o 
   3   6  10     2007.95     2030.20     38.20 o 
   4   6  10      389.45      391.83     11.77 o 
   5   6  10       52.72       55.52      4.27 o 
   6   6  10      307.36      295.86     10.66 o 
   7   6  10       15.73       13.13      2.91 o 
  -3   7  10       56.29       59.30      4.89 o 
  -2   7  10       31.66       24.90      3.34 o 
  -1   7  10       28.99       23.90      3.02 o 
   0   7  10       80.59       70.82      4.35 o 
   1   7  10      391.24      374.42      7.39 o 
   2   7  10       34.54       37.57      3.18 o 
   3   7  10      257.47      242.49      8.59 o 
   4   7  10        1.51        3.75      1.50 o 
   5   7  10      153.46      162.15      7.42 o 
   6   7  10        5.71        3.62      1.88 o 
  -2   8  10       83.09       96.87      6.09 o 
  -1   8  10       11.14        7.15      2.12 o 
   0   8  10        4.62        6.61      1.85 o 
   1   8  10        3.78        4.32      1.44 o 
   2   8  10       32.00       26.73      2.85 o 
   3   8  10      216.51      201.71      7.83 o 
   4   8  10       15.12       15.99      2.50 o 
   5   8  10      525.01      526.71     14.90 o 
   6   8  10       10.20        7.23      2.26 o 
  -1   9  10       21.84       31.43      3.62 o 
   0   9  10       38.78       31.37      3.40 o 
   1   9  10        0.19        0.92      1.28 o 
   2   9  10        3.64        3.10      0.97 o 
   3   9  10       38.50       32.87      3.15 o 
   4   9  10       47.44       56.77      4.27 o 
   5   9  10        1.99        4.46      1.79 o 
   1  10  10       42.91       43.34      3.78 o 
   2  10  10      160.21      152.88      6.53 o 
   3  10  10        3.54        3.53      1.55 o 
   4  10  10       18.00       17.18      2.77 o 
  -2  -5  11       19.72       17.37      3.29 o 
  -1  -5  11       95.48      106.09      7.01 o 
   0  -5  11        2.98        2.75      2.07 o 
   1  -5  11        0.10        1.58      1.74 o 
   2  -5  11      237.81      241.05     10.52 o 
  -3  -4  11       37.15       31.67      4.08 o 
  -2  -4  11       25.20       29.39      3.86 o 
  -1  -4  11      303.58      289.25     11.34 o 
   0  -4  11        1.50        0.84      1.69 o 
   1  -4  11      149.07      141.38      7.53 o 
   2  -4  11       83.22       87.14      5.87 o 
   3  -4  11       20.33       23.95      3.43 o 
  -3  -3  11      162.24      183.74      8.70 o 
  -2  -3  11       68.56       71.94      5.22 o 
  -1  -3  11      347.81      337.37     11.99 o 
   0  -3  11       47.69       38.44      4.02 o 
   1  -3  11       14.14       13.16      2.66 o 
   2  -3  11      122.63      146.08      7.42 o 
   3  -3  11      106.47       97.77      6.04 o 
   4  -3  11       68.37       77.73      5.46 o 
  -4  -2  11       29.47       26.80      2.58 o 
  -3  -2  11       41.86       40.06      4.25 o 
  -2  -2  11      121.92      119.41      6.58 o 
  -1  -2  11        7.40        4.19      1.58 o 
   0  -2  11      255.48      266.63      9.95 o 
   1  -2  11      202.90      187.90      8.16 o 
   2  -2  11       22.05       17.94      2.83 o 
   3  -2  11       65.54       58.45      4.51 o 
   4  -2  11       66.19       67.48      4.87 o 
   5  -2  11       67.43       59.30      2.80 o 
  -4  -1  11      149.20      163.67      8.16 o 
  -3  -1  11      250.36      257.43      8.60 o 
  -2  -1  11        2.49        0.73      1.09 o 
  -1  -1  11       21.33       22.24      2.94 o 
   0  -1  11       65.01       62.70      4.49 o 
   1  -1  11      395.32      354.94     11.42 o 
   2  -1  11       35.58       45.32      3.94 o 
   3  -1  11       21.17       17.97      2.75 o 
   4  -1  11      250.94      217.37      5.21 o 
   5  -1  11        3.54        6.28      2.07 o 
  -4   0  11      109.17      101.93      6.42 o 
  -3   0  11       71.47       73.61      3.51 o 
  -2   0  11      664.59      672.62     11.72 o 
  -1   0  11      209.22      192.11      7.78 o 
   0   0  11      186.31      204.07      8.02 o 
   1   0  11       20.32       14.33      2.39 o 
   2   0  11      167.49      161.60      7.04 o 
   3   0  11       15.99       18.84      2.80 o 
   4   0  11       15.38       18.27      2.72 o 
   5   0  11       82.16       88.55      5.41 o 
   6   0  11        0.12        0.00      0.76 o 
  -4   1  11        4.34        9.16      2.61 o 
  -3   1  11      194.49      209.78      8.78 o 
  -2   1  11       77.61       76.98      5.36 o 
  -1   1  11       18.14       17.62      2.47 o 
   0   1  11      675.68      664.15     16.34 o 
   1   1  11       46.24       43.64      3.56 o 
   2   1  11       63.51       65.50      4.30 o 
   3   1  11      192.64      170.88      7.23 o 
   4   1  11        8.66        9.30      2.12 o 
   5   1  11      121.39      132.87      6.61 o 
   6   1  11      291.70      285.09     10.30 o 
  -4   2  11       10.58        8.51      2.50 o 
  -3   2  11       39.09       44.10      4.27 o 
  -2   2  11      315.55      331.06      7.41 o 
  -1   2  11        7.82       11.99      2.07 o 
   0   2  11       27.93       40.21      3.32 o 
   1   2  11      502.31      498.76     13.29 o 
   2   2  11      118.60      112.20      5.63 o 
   3   2  11      533.85      525.30     14.16 o 
   4   2  11       37.00       34.26      3.51 o 
   5   2  11        1.03        1.39      1.47 o 
   6   2  11        6.87        4.92      2.01 o 
  -4   3  11        1.92        1.31      1.71 o 
  -3   3  11       32.67       33.96      3.94 o 
  -2   3  11      100.95       94.45      5.52 o 
  -1   3  11       40.32       43.71      3.03 o 
   0   3  11      267.43      262.01      8.73 o 
   1   3  11      117.96      118.70      5.66 o 
   2   3  11      188.11      191.57      7.48 o 
   3   3  11      433.25      412.52     12.04 o 
   4   3  11        7.56        9.92      2.23 o 
   5   3  11      265.69      272.45      9.90 o 
   6   3  11       38.59       35.43      3.81 o 
  -4   4  11        4.16        5.11      2.26 o 
  -3   4  11       53.97       48.67      4.35 o 
  -2   4  11        0.73        0.00      1.17 o 
  -1   4  11        1.53        2.12      1.71 o 
   0   4  11       14.42       13.81      2.12 o 
   1   4  11       12.67       14.03      2.20 o 
   2   4  11      112.35      110.63      5.52 o 
   3   4  11      435.10      435.36     12.51 o 
   4   4  11       57.03       57.04      4.27 o 
   5   4  11       15.33       12.78      2.64 o 
   6   4  11        3.26        3.89      1.88 o 
  -3   5  11       12.52       14.55      2.91 o 
  -2   5  11       24.32       24.99      3.24 o 
  -1   5  11       92.04       98.23      5.44 o 
   0   5  11       22.93       23.33      2.58 o 
   1   5  11        8.51       10.52      1.93 o 
   2   5  11        0.20        1.09      1.14 o 
   3   5  11       24.35       19.22      2.66 o 
   4   5  11       34.36       28.76      3.21 o 
   5   5  11       45.24       43.45      3.92 o 
   6   5  11        0.77        1.69      1.63 o 
  -3   6  11        0.54        0.00      1.41 o 
  -2   6  11       61.33       66.09      4.98 o 
  -1   6  11        7.10       11.28      2.26 o 
   0   6  11        3.50        2.44      0.89 o 
   1   6  11      108.45      128.11      5.90 o 
   2   6  11        6.48        5.90      1.74 o 
   3   6  11      221.77      236.59      8.73 o 
   4   6  11       32.36       36.54      3.51 o 
   5   6  11        3.81        3.78      1.82 o 
   6   6  11       12.77       11.28      2.69 o 
  -2   7  11      121.95      125.42      6.82 o 
  -1   7  11       11.65        9.90      2.31 o 
   0   7  11       63.65       63.76      4.32 o 
   1   7  11       71.98       78.87      4.65 o 
   2   7  11      145.18      135.99      6.28 o 
   3   7  11       35.29       39.07      3.56 o 
   4   7  11       55.90       53.18      4.24 o 
   5   7  11      172.85      182.97      8.16 o 
   6   7  11        0.62        0.98      1.44 o 
  -1   8  11       95.22      105.05      6.14 o 
   0   8  11       33.31       35.21      3.48 o 
   2   8  11       20.62       22.46      2.85 o 
   3   8  11        3.22        5.38      1.69 o 
   4   8  11      278.86      277.56     10.01 o 
   5   8  11      201.83      208.26      8.81 o 
   0   9  11        0.19        1.66      1.55 o 
   1   9  11       19.38       26.40      3.07 o 
   3   9  11        5.58        4.05      1.60 o 
   4   9  11       89.34       81.26      5.25 o 
  -1  -4  12       18.39       14.71      3.07 o 
   0  -4  12        0.55        0.38      1.60 o 
   1  -4  12       30.28       38.63      4.40 o 
  -2  -3  12      206.70      208.78      9.60 o 
  -1  -3  12       47.37       37.03      4.21 o 
   0  -3  12        1.15        0.57      1.39 o 
   1  -3  12       12.06       15.80      3.07 o 
   2  -3  12       43.07       38.53      4.27 o 
   3  -3  12      142.18      139.15      7.59 o 
  -3  -2  12      114.97      115.85      6.85 o 
  -2  -2  12       19.77       17.10      3.07 o 
  -1  -2  12        5.55        2.26      1.58 o 
   0  -2  12       98.22       93.20      5.90 o 
   1  -2  12        7.98       10.49      2.47 o 
   2  -2  12       36.44       37.25      4.08 o 
   3  -2  12       22.03       32.60      3.83 o 
   4  -2  12        0.00        0.00      1.47 o 
  -3  -1  12      159.66      159.32      7.86 o 
  -2  -1  12       77.35       85.02      5.52 o 
  -1  -1  12        4.16        1.74      1.36 o 
   0  -1  12       99.25       95.95      5.82 o 
   1  -1  12        5.13        4.13      1.66 o 
   2  -1  12       96.55       97.22      5.95 o 
   3  -1  12       41.08       45.32      4.11 o 
   4  -1  12       91.70       97.69      6.06 o 
  -2   0  12       67.46       75.09      5.03 o 
  -1   0  12      179.82      185.12      8.07 o 
   0   0  12       22.47       18.41      2.75 o 
   1   0  12       21.61       22.51      2.96 o 
   2   0  12      234.45      224.71      8.94 o 
   3   0  12       40.46       33.55      3.62 o 
   4   0  12      247.07      249.72      9.71 o 
   5   0  12       18.56       13.32      2.66 o 
  -3   1  12      112.83      111.66      6.47 o 
  -2   1  12       66.22       76.04      5.00 o 
  -1   1  12       60.53       71.50      4.79 o 
   0   1  12       36.43       41.14      3.62 o 
   1   1  12       64.98       68.38      4.65 o 
   2   1  12        6.38        7.61      2.01 o 
   3   1  12       32.78       37.17      3.70 o 
   4   1  12       67.60       64.46      4.76 o 
   5   1  12       11.18       14.90      2.80 o 
  -3   2  12        7.54        7.78      2.53 o 
  -1   2  12      186.36      198.99      7.99 o 
   0   2  12        8.87       10.77      2.18 o 
   1   2  12      270.68      304.61     10.28 o 
   2   2  12      151.48      150.24      6.88 o 
   3   2  12        8.05        9.27      2.20 o 
   4   2  12        0.42        0.65      1.33 o 
   5   2  12       11.68       12.26      2.66 o 
   6   2  12      180.99      180.26      8.32 o 
  -3   3  12       13.27       13.51      2.96 o 
  -2   3  12        2.17        2.26      1.63 o 
  -1   3  12       26.10       26.67      2.96 o 
   0   3  12        1.30        1.20      1.17 o 
   1   3  12       28.64       27.46      3.05 o 
   2   3  12       86.92      100.32      5.60 o 
   3   3  12      318.50      331.67     10.96 o 
   4   3  12       96.20       93.25      5.60 o 
   5   3  12        2.82        0.76      1.41 o 
   6   3  12       40.76       44.21      4.43 o 
  -3   4  12      119.17      127.89      7.26 o 
  -2   4  12       73.83       75.61      5.22 o 
   0   4  12        3.50        5.95      1.69 o 
   1   4  12      368.04      364.24     11.20 o 
   2   4  12      203.22      205.49      8.10 o 
   3   4  12       21.65       17.92      2.66 o 
   4   4  12      404.79      385.25     12.26 o 
   5   4  12        3.28        4.27      2.01 o 
   6   4  12        5.27        4.24      2.07 o 
  -2   5  12        2.21        3.15      1.79 o 
   0   5  12       87.48       96.92      5.25 o 
   1   5  12        9.27        9.90      2.12 o 
   2   5  12       55.93       58.02      4.21 o 
   3   5  12       96.59      100.54      5.68 o 
   4   5  12       48.92       56.25      4.40 o 
   5   5  12       11.85       19.11      3.13 o 
   6   5  12      150.39      161.52      8.07 o 
  -2   6  12      105.16      116.72      6.88 o 
  -1   6  12      126.71      137.90      6.88 o 
   1   6  12       88.50      100.87      5.44 o 
   2   6  12        0.76        0.54      1.06 o 
   3   6  12       60.49       58.37      4.43 o 
   4   6  12      126.88      140.32      7.04 o 
   5   6  12       21.94       28.68      3.53 o 
  -1   7  12       46.90       45.84      4.13 o 
   2   7  12       42.52       50.19      4.00 o 
   3   7  12        7.15       10.28      2.39 o 
   4   7  12        5.49        4.87      1.74 o 
   5   7  12        9.35        7.67      2.28 o 
   2   8  12       32.54       31.78      3.37 o 
   3   8  12       15.45       16.67      2.75 o 
   4   8  12        8.06        6.53      2.18 o 
  -1  -2  13       58.49       65.55      5.25 o 
   0  -2  13        0.24        2.50      1.50 o 
   1  -2  13        0.45        0.00      1.50 o 
   2  -2  13        0.02        0.00      1.39 o 
  -2  -1  13       41.03       44.59      4.51 o 
  -1  -1  13       42.90       52.55      4.57 o 
   0  -1  13        0.76        1.14      1.31 o 
   1  -1  13      190.56      178.22      8.48 o 
   2  -1  13       15.00       16.20      3.13 o 
   3  -1  13        4.07        2.28      1.96 o 
  -2   0  13       13.86       22.54      3.32 o 
  -1   0  13       27.47       30.83      3.72 o 
   0   0  13       20.62       21.40      3.18 o 
   1   0  13       32.13       22.84      3.21 o 
   2   0  13      167.41      156.63      7.80 o 
   3   0  13       50.78       54.24      4.62 o 
   4   0  13       24.29       29.01      3.75 o 
  -2   1  13       64.87       66.53      4.87 o 
  -1   1  13      456.57      471.90     14.27 o 
   0   1  13       38.51       32.41      3.64 o 
   1   1  13      246.12      242.49      9.52 o 
   2   1  13        5.19        1.93      1.44 o 
   3   1  13       18.27       21.53      3.29 o 
   4   1  13      268.21      249.56      9.95 o 
  -1   2  13       20.52       18.76      2.83 o 
   0   2  13       90.00       92.25      5.52 o 
   1   2  13       93.87       91.13      5.55 o 
   2   2  13      201.24      202.39      8.56 o 
   3   2  13      303.26      309.04     10.98 o 
   4   2  13       88.16       85.07      5.60 o 
   5   2  13       11.35        8.18      2.34 o 
   0   3  13        4.26        3.83      1.60 o 
   1   3  13      262.82      290.01     10.30 o 
   2   3  13      170.99      173.19      7.72 o 
   3   3  13       14.36       10.88      2.39 o 
   4   3  13      203.73      217.37      9.19 o 
   5   3  13        3.58        2.15      1.66 o 
   0   4  13       45.86       57.20      4.32 o 
   1   4  13       24.18       24.66      3.02 o 
   2   4  13      297.06      313.61     10.85 o 
   3   4  13      185.09      180.07      8.02 o 
   4   4  13       12.31       12.94      2.58 o 
   5   4  13       22.92       26.05      3.53 o 
   1   5  13        1.47        3.15      1.50 o 
   2   5  13       58.93       63.21      4.62 o 
   3   5  13        1.04        2.77      1.52 o 
   4   5  13      162.79      182.38      8.24 o 
   5   5  13        5.28        4.13      2.12 o 
   1   6  13       17.67       23.54      3.02 o 
   2   6  13        5.26        5.25      1.77 o 
   3   6  13        0.36        0.00      1.11 o 
   4   6  13        0.98        0.33      1.20 o 
   2   7  13       89.44      113.78      6.14 o 
   3   7  13       39.19       30.97      3.56 o 
   0   0  14        1.86        3.70      1.96 o 
   1   0  14      113.54      122.18      7.12 o 
   0   1  14        2.92        3.53      1.74 o 
   1   1  14       11.09       12.83      2.77 o 
   2   1  14       27.41       24.06      3.45 o 
   0   2  14       12.33       15.23      2.77 o 
   1   2  14       17.76       21.48      3.15 o 
   2   2  14       56.92       67.56      5.14 o 
   3   2  14       20.29       22.73      3.37 o 
   0   3  14      180.64      182.70      8.24 o 
   1   3  14       82.92      101.06      6.09 o 
   2   3  14      173.96      173.43      8.07 o 
   3   3  14        9.09        5.49      1.98 o 
   0   4  14        3.35        8.59      2.20 o 
   1   4  14       12.13        9.41      2.34 o 
   2   4  14       30.73       31.81      3.67 o 
   3   4  14       35.79       38.58      4.02 o 
   1   5  14       70.24       81.37      5.30 o 
   2   5  14      142.93      139.80      7.15 o 
   3   5  14        3.47        5.52      1.96 o 
                                                 
